# Supplementary material for: Significant enhancement of fatty acid composition in seeds of the allohexaploid, Camelina sativa, using CRISPR/Cas9 gene editing
Source: Plant Biotechnol J. 2017 Jan 12;15(5):648–57. doi: 10.1111/pbi.12663 (PMC5399004; doi:10.1111/pbi.12663)
Supplement: Supplementary file 2 — Data Set S1 Transgenic Arabidopsis and Camelina plants created for this study. [file PBI-15-648-s004.xlsx]

## Sheet: Sheet1
					Arabidopsis plants FAD2 and FAE1 genes
(Black bold font, DNA sequencing of target site performed; Red font, mutation detected in T1 and/or T2 leaf or seed tissues)
Analysis of fatty acid composition of selected individual T3 or T4 seeds was performed. For seeds showing increased oleic acid content, the DNA sequence of individual FAD2 gene target regions in parental leaf or seed samples were determined.
FAD2R1 Target TauI
T1 Plants				T2 Plants
T1-1	T1-13	T1-25		T1-1-1	T1-2-1	T1-8-1	T1-9-1	T1-10-1	T1-11-1	T1-12-1	T1-13-1	T1-14-1	T1-15-1	T1-16-1
T1-2	T1-14	T1-26		T1-1-2	T1-2-2	T1-8-2	T1-9-2	T1-10-2	T1-11-2	T1-12-2	T1-13-2	T1-14-2	T1-15-2	T1-16-2
T1-3	T1-15	T1-27		T1-1-3	T1-2-3	T1-8-3	T1-9-3	T1-10-3	T1-11-3	T1-12-3	T1-13-3	T1-14-3	T1-15-3	T1-16-3
T1-4	T1-16	T1-28		T1-1-4	T1-2-4	T1-8-4	T1-9-4	T1-10-4	T1-11-4	T1-12-4	T1-13-4	T1-14-4	T1-15-4	T1-16-4
T1-5	T1-17	T1-29		T1-1-5	T1-2-5	T1-8-5	T1-9-5	T1-10-5	T1-11-5	T1-12-5	T1-13-5	T1-14-5	T1-15-5	T1-16-5
T1-6	T1-18	T1-30		T1-1-6	T1-2-6	T1-8-6	T1-9-6	T1-10-6	T1-11-6	T1-12-6	T1-13-6	T1-14-6	T1-15-6	T1-16-6
T1-7	T1-19	T1-31		T1-1-7	T1-2-7	T1-8-7	T1-9-7	T1-10-7	T1-11-7	T1-12-7	T1-13-7	T1-14-7	T1-15-7	T1-16-7
T1-8	T1-20			T1-1-8	T1-2-8	T1-8-8	T1-9-8	T1-10-8	T1-11-8	T1-12-8	T1-13-8	T1-14-8	T1-15-8	T1-16-8
T1-9	T1-21			T1-1-9	T1-2-9	T1-8-9	T1-9-9	T1-10-9	T1-11-9	T1-12-9	T1-13-9	T1-14-9	T1-15-9	T1-16-9
T1-10	T1-22			T1-1-10	T1-2-10	T1-8-10	T1-9-10	T1-10-10	T1-11-10	T1-12-10	T1-13-10	T1-14-10	T1-15-10	T1-16-10
T1-11	T1-23			T1-1-11	T1-2-11	T1-8-11	T1-9-11	T1-10-11	T1-11-11	T1-12-11	T1-13-11	T1-14-11	T1-15-11	T1-16-11
T1-12	T1-24			T1-1-12	T1-2-12	T1-8-12	T1-9-12	T1-10-12	T1-11-12	T1-12-12	T1-13-12	T1-14-12	T1-15-12	T1-16-12
FAD2R2 Target BbvCI
T1 Plants						T2 Plants
T1-1	T1-13	T1-25	T1-37	T1-49		T1-1-1	T1-2-1	T1-3-1	T1-4-1	T1-5-1	T1-6-1	T1-7-1	T1-9-1	T1-25-1	T1-27-1	T1-31-1	T1-32-1	T1-33-1
T1-2	T1-14	T1-26	T1-38	T1-50		T1-1-2	T1-2-2	T1-3-2	T1-4-2	T1-5-2	T1-6-2	T1-7-2	T1-9-2	T1-25-2	T1-27-2	T1-31-2	T1-32-2	T1-33-2
T1-3	T1-15	T1-27	T1-39	T1-51		T1-1-3	T1-2-3	T1-3-3	T1-4-3	T1-5-3	T1-6-3	T1-7-3	T1-9-3	T1-25-3	T1-27-3	T1-31-3	T1-32-3	T1-33-3
T1-4	T1-16	T1-28	T1-40	T1-52		T1-1-4	T1-2-4	T1-3-4	T1-4-4	T1-5-4	T1-6-4	T1-7-4	T1-9-4	T1-25-4	T1-27-4	T1-31-4	T1-32-4	T1-33-4
T1-5	T1-17	T1-29	T1-41	T1-53		T1-1-5	T1-2-5	T1-3-5	T1-4-5	T1-5-5	T1-6-5	T1-7-5	T1-9-5	T1-25-5	T1-27-5	T1-31-5	T1-32-5	T1-33-5
T1-6	T1-18	T1-30	T1-42	T1-54		T1-1-6	T1-2-6	T1-3-6	T1-4-6	T1-5-6	T1-6-6	T1-7-6	T1-9-6	T1-25-6	T1-27-6	T1-31-6	T1-32-6	T1-33-6
T1-7	T1-19	T1-31	T1-43	T1-55		T1-1-7	T1-2-7	T1-3-7	T1-4-7	T1-5-7	T1-6-7	T1-7-7	T1-9-7	T1-25-7	T1-27-7	T1-31-7	T1-32-7	T1-33-7
T1-8	T1-20	T1-32	T1-44	T1-56		T1-1-8	T1-2-8	T1-3-8	T1-4-8	T1-5-8	T1-6-8	T1-7-8	T1-9-8	T1-25-8	T1-27-8	T1-31-8	T1-32-8	T1-33-8
T1-9	T1-21	T1-33	T1-45	T1-57		T1-1-9	T1-2-9	T1-3-9	T1-4-9	T1-5-9	T1-6-9	T1-7-9		T1-25-9	T1-27-9	T1-31-9	T1-32-9	T1-33-9
T1-10	T1-22	T1-34	T1-46	T1-58		T1-1-10	T1-2-10	T1-3-10	T1-4-10	T1-5-10	T1-6-10	T1-7-10		T1-25-10		T1-31-10	T1-32-10	T1-33-10
T1-11	T1-23	T1-35	T1-47			T1-1-11	T1-2-11	T1-3-11	T1-4-11	T1-5-11	T1-6-11	T1-7-11
T1-12	T1-24	T1-36	T1-48			T1-1-12	T1-2-12	T1-3-12	T1-4-12	T1-5-12	T1-6-12	T1-7-12
T3 Plants
T1-5-1-1	T1-5-3 -1	T1-7-3-1	T1-7-4-1	T1-7-5-1	T1-25-2-1	T1-25-3-1	T1-25-4-1	T1-32-3-1	T1-33-1-1	T1-33-2-1
T1-5-1-2	T1-5-3 -2	T1-7-3-2	T1-7-4-2	T1-7-5-2	T1-25-2-2	T1-25-3-2	T1-25-4-2	T1-32-3-2	T1-33-1-2	T1-33-2-2
T1-5-1-3	T1-5-3 -3	T1-7-3-3	T1-7-4-3	T1-7-5-3	T1-25-2-3	T1-25-3-3	T1-25-4-3	T1-32-3-3	T1-33-1-3	T1-33-2-3
T1-5-1-4	T1-5-3 -4	T1-7-3-4	T1-7-4-4	T1-7-5-4	T1-25-2-4	T1-25-3-4	T1-25-4-4	T1-32-3-4	T1-33-1-4	T1-33-2-4
T1-5-1-5	T1-5-3 -5	T1-7-3-5	T1-7-4-5	T1-7-5-5	T1-25-2-5	T1-25-3-5	T1-25-4-5	T1-32-3-5	T1-33-1-5	T1-33-2-5
T1-5-1-6	T1-5-3 -6	T1-7-3-6	T1-7-4-6	T1-7-5-6	T1-25-2-6	T1-25-3-6	T1-25-4-6	T1-32-3-6	T1-33-1-6	T1-33-2-6
FAD2F1 Target AvaI
T1 Plants					T2 Plants
T1-1	T1-13	T1-25	T1-37		T1-11-1	T1-12-1	T1-13-1	T1-14-1	T1-15-1	T1-16-1
T1-2	T1-14	T1-26	T1-38		T1-11-2	T1-12-2	T1-13-2	T1-14-2	T1-15-2	T1-16-2
T1-3	T1-15	T1-27	T1-39		T1-11-3	T1-12-3	T1-13-3	T1-14-3	T1-15-3	T1-16-3
T1-4	T1-16	T1-28	T1-40		T1-11-4	T1-12-4	T1-13-4	T1-14-4	T1-15-4	T1-16-4
T1-5	T1-17	T1-29	T1-41		T1-11-5	T1-12-5	T1-13-5	T1-14-5	T1-15-5	T1-16-5
T1-6	T1-18	T1-30	T1-42		T1-11-6	T1-12-6	T1-13-6	T1-14-6	T1-15-6	T1-16-6
T1-7	T1-19	T1-31			T1-11-7	T1-12-7	T1-13-7	T1-14-7	T1-15-7	T1-16-7
T1-8	T1-20	T1-32			T1-11-8	T1-12-8	T1-13-8	T1-14-8	T1-15-8	T1-16-8
T1-9	T1-21	T1-33			T1-11-9	T1-12-9	T1-13-9	T1-14-9	T1-15-9	T1-16-9
T1-10	T1-22	T1-34			T1-11-10	T1-12-10	T1-13-10	T1-14-10	T1-15-10	T1-16-10
T1-11	T1-23	T1-35			T1-11-11	T1-12-11	T1-13-11	T1-14-11	T1-15-11	T1-16-11
T1-12	T1-24	T1-36			T1-11-12	T1-12-12	T1-13-12	T1-14-12	T1-15-12	T1-16-12
					T1-11-13	T1-12-13	T1-13-13	T1-14-13	T1-15-13
					T1-11-14	T1-12-14	T1-13-14	T1-14-14	T1-15-14
					T1-11-15		T1-13-15	T1-14-15	T1-15-15
					T1-11-16		T1-13-16	T1-14-16	T1-15-16
							T1-13-17	T1-14-17	T1-15-17
							T1-13-18	T1-14-18
T3 Plants
T1-12-1-1	T1-12-4-1	T1-12-5-1	T1-12-6-1	T1-12-7 -1	T1-13-3-1	T1-13-5-1	T1-13-14-1	T1-13-15-1	T1-13-16-1	T1-14-1-1	T1-14-2-1	T1-14-4-1	T1-14-6-1	T1-14-7 -1	T1-15-1-1	T1-15-6-1
T1-12-1-2	T1-12-4-2	T1-12-5-2	T1-12-6-2	T1-12-7 -2	T1-13-3-2	T1-13-5 -2	T1-13-14-2	T1-13-15-2	T1-13-16-2	T1-14-1-2	T1-14-2-2	T1-14-4-2	T1-14-6-2	T1-14-7 -2	T1-15-1-2	T1-15-6-2
T1-12-1-3	T1-12-4-3	T1-12-5-3	T1-12-6-3	T1-12-7 -3	T1-13-3-3	T1-13-5 -3	T1-13-14-3	T1-13-15-3	T1-13-16-3	T1-14-1-3	T1-14-2-3	T1-14-4-3	T1-14-6-3	T1-14-7 -3	T1-15-1-3	T1-15-6-3
T1-12-1-4	T1-12-4-4	T1-12-5-4	T1-12-6-4	T1-12-7 -4	T1-13-3-4	T1-13-5 -4	T1-13-14-4	T1-13-15-4	T1-13-16-4	T1-14-1-4	T1-14-2-4	T1-14-4-4	T1-14-6-4	T1-14-7 -4	T1-15-1-4	T1-15-6-4
T1-12-1-5	T1-12-4-5	T1-12-5-5	T1-12-6-5	T1-12-7 -5	T1-13-3-5	T1-13-5 -5	T1-13-14-5	T1-13-15-5	T1-13-16-5	T1-14-1-5	T1-14-2-5	T1-14-4-5	T1-14-6-5	T1-14-7 -5	T1-15-1-5	T1-15-6-5
T1-12-1-6	T1-12-4-6	T1-12-5-6	T1-12-6-6	T1-12-7 -6	T1-13-3-5	T1-13-5 -6	T1-13-14-6	T1-13-15-6	T1-13-16-6	T1-14-1-6	T1-14-2-6	T1-14-4-6	T1-14-6-6	T1-14-7 -6	T1-15-1-6	T1-15-6-6
FAD2 F1 Target AvaI + FAE1 R1 Target BtgI
T1 Plants FAD2F1 AvaI				T1 Plants FAE1 R1
T1-1				T1-1
T1-2				T1-2
T1-3				T1-3
T1-4				T1-4
T1-5				T1-5
T1-6				T1-6
T1-7				T1-7
T1-8				T1-8
T1-9				T1-9
T1-10				T1-10
T1-11				T1-11
T1-12				T1-12
				Camelina plants FAD2 and FAE1 genes
FAD2 F1 target AvaI
T1 Plants							T2 Plants
T1-1	T1-13	T1-25	T1-37	T1-49			T1-2-1	T1-3-1	T1-5-1	T1-19-1	T1-20-1	T1-21-1
T1-2	T1-14	T1-26	T1-38	T1-50			T1-2-2	T1-3-2	T1-5-2	T1-19-2	T1-20-2	T1-21-2
T1-3	T1-15	T1-27	T1-39	T1-51			T1-2-3	T1-3-3	T1-5-3	T1-19-3	T1-20-3	T1-21-3
T1-4	T1-16	T1-28	T1-40	T1-52			T1-2-4	T1-3-4	T1-5-4	T1-19-4	T1-20-4	T1-21-4
T1-5	T1-17	T1-29	T1-41	T1-53			T1-2-5	T1-3-5	T1-5-5	T1-19-5	T1-20-5	T1-21-5
T1-6	T1-18	T1-30	T1-42				T1-2-5	T1-3-6	T1-5-6	T1-19-6	T1-20-6	T1-21-6
T1-7	T1-19	T1-31	T1-43				T1-2-6
T1-8	T1-20	T1-32	T1-44
T1-9	T1-21	T1-33	T1-45
T1-10	T1-22	T1-34	T1-46
T1-11	T1-23	T1-35	T1-47
T1-12	T1-24	T1-36	T1-48
T3 Plants
T1-2-1-1	T1-2-2-1	T1-2-3-1	T1-3-1-1	T1-3-2-1	T1-3-3-1	T1-5-1-1	T1-19-1-1	T1-19-2-1	T1-20-1-1	T1-20-2-1	T1-20-3-1	T1-21-1-1	T1-21-2-1	T1-21-3-1
T1-2-1-2	T1-2-2-2	T1-2-3-2	T1-3-1-2	T1-3-2-2	T1-3-3-2	T1-5-1-2	T1-19-1-2	T1-19-2-2	T1-20-1-2	T1-20-2-2	T1-20-3-2	T1-21-1-2	T1-21-2-2	T1-21-3-2
T1-2-1-3	T1-2-2-3	T1-2-3-3	T1-3-1-3	T1-3-2-3	T1-3-3-3	T1-5-1-3	T1-19-1-3	T1-19-2-3	T1-20-1-3	T1-20-2-3	T1-20-3-3	T1-21-1-3	T1-21-2-3	T1-21-3-3
T1-2-1-4	T1-2-2-4	T1-2-3-4	T1-3-1-4	T1-3-2-4	T1-3-3-4	T1-5-1-4	T1-19-1-4	T1-19-2-5	T1-20-1-4	T1-20-2-4	T1-20-3-4	T1-21-1-4	T1-21-2-4	T1-21-3-4
T1-2-1-5	T1-2-2-5	T1-2-3-5	T1-3-1-5		T1-3-3-5	T1-5-1-5		T1-19-2-6	T1-20-1-5	T1-20-2-5	T1-20-3-5	T1-21-1-5	T1-21-2-5	T1-21-3-5
T1-2-1-6	T1-2-2-6	T1-2-3-6	T1-3-1-6		T1-3-3-6	T1-5-1-6		T1-19-2-7	T1-20-1-6	T1-20-2-6		T1-21-1-6	T1-21-2-6
										T1-20-2-7
FAD2 R1 target BtsI
T1 Plants			T2 Plants
T1-1	T1-13		T1-1-1	T1-2-1	T1-3-1	T1-4-1	T1-5-1
T1-2	T1-14		T1-1-2	T1-2-2	T1-3-2	T1-4-2	T1-5-2
T1-3	T1-15		T1-1-3	T1-2-3	T1-3-3	T1-4-3	T1-5-3
T1-4	T1-16		T1-1-4	T1-2-4	T1-3-4	T1-4-4	T1-5-4
T1-5	T1-17		T1-1-5	T1-2-5	T1-3-5	T1-4-5	T1-5-5
T1-6	T1-18		T1-1-6	T1-2-6	T1-3-6	T1-4-6	T1-5-6
T1-7	T1-19		T1-1-7	T1-2-7
T1-8	T1-20		T1-1-8
T1-9	T1-21		T1-1-9
T1-10	T1-22		T1-1-10
T1-11	T1-23		T1-1-11
T1-12	T1-24
T3 Plants
T1-1-1-1	T1-1-2-1	T1-1-3-1	T1-1-4-1	T1-2-1-1	T1-2-2-1	T1-3-1-1	T1-3-2-1	T1-4-1-1	T1-4-2-1	T1-4-4-1	T1-5-1-1	T1-5-2-1
T1-1-1-2	T1-1-2-2	T1-1-3-2	T1-1-4-2	T1-2-1-2	T1-2-2-2	T1-3-1-2	T1-3-2-2	T1-4-1-2	T1-4-2-2	T1-4-4-2	T1-5-1-2	T1-5-2-2
T1-1-1-3	T1-1-2-3	T1-1-3-3	T1-1-4-3		T1-2-2-3	T1-3-1-3	T1-3-2-3		T1-4-2-3	T1-4-4-3	T1-5-1-3	T1-5-2-3
T1-1-1-4	T1-1-2-4	T1-1-3-4	T1-1-4-4	T1-2-1-4	T1-2-2-4	T1-3-1-4	T1-3-2-4		T1-4-2-4	T1-4-4-4	T1-5-1-4	T1-5-2-4
T1-1-1-5	T1-1-2-5	T1-1-3-5	T1-1-4-5	T1-2-1-5	T1-2-2-5	T1-3-1-5	T1-3-2-5		T1-4-2-5	T1-4-4-5	T1-5-1-5	T1-5-2-5
T1-1-1-6	T1-1-2-6		T1-1-4-6	T1-2-1-6		T1-3-1-6	T1-3-2-6		T1-4-2-6		T1-5-1-6	T1-5-2-5
	T1-1-2-7											T1-5-2-6
	T1-1-2-8											T1-5-2-7
	T1-1-2-9											T1-5-2-8
	T1-1-2-10											T1-5-2-9
	T1-1-2-11											T1-5-2-10
												T1-5-2-11
												T1-5-2-12
												T1-5-2-13
												T1-5-2-14
												T1-5-2-15
												T1-5-2-16
												T1-5-2-17
												T1-5-2-18
												T1-5-2-19
												T1-5-2-20
												T1-5-2-21
												T1-5-2-22
FAD2 R2 target BbvCI
T1 Plants		T2 Plants
T1-1		T1-1-1	T1-2-1	T1-3-1	T1-4-1	T1-5-1
T1-2		T1-1-2	T1-2-2	T1-3-2	T1-4-2	T1-5-2
T1-3		T1-1-3	T1-2-3	T1-3-3	T1-4-3	T1-5-3
T1-4		T1-1-4	T1-2-4	T1-3-4	T1-4-4	T1-5-4
T1-5		T1-1-5	T1-2-4	T1-3-5	T1-4-5	T1-5-5
T1-6		T1-1-6	T1-2-5	T1-3-6	T1-4-6	T1-5-6
T1-7		T1-1-7	T1-2-6	T1-3-7	T1-4-7
T1-8		T1-1-8	T1-2-7	T1-3-8	T1-4-8
T1-9		T1-1-9	T1-2-8	T1-3-9	T1-4-9
T1-10		T1-1-10	T1-2-9	T1-3-10	T1-4-10
T1-11		T1-1-11	T1-2-10	T1-3-11	T1-4-11
T1-12		T1-1-12			T1-4-12
T3 Plants
T1-1-2-1	T1-3-1-1	T1-3-3-1	T1-4-1-1	T1-4-2-1	T1-5-3-1
T1-1-2-2	T1-3-1-2	T1-3-3-2	T1-4-1-2	T1-4-2-2	T1-5-3-2
T1-1-2-3	T1-3-1-3	T1-3-3-3	T1-4-1-3	T1-4-2-3	T1-5-3-3
T1-1-2-4	T1-3-1-4	T1-3-3-4	T1-4-1-4	T1-4-2-4	T1-5-3-4
T1-1-2-5	T1-3-1-5	T1-3-3-5	T1-4-1-5	T1-4-2-5	T1-5-3-5
T1-1-2-6	T1-3-1-6		T1-4-1-6	T1-4-2-6	T1-5-3-6
FAD2 F1 Target AvaI + FAE1 R1 Target BtgI
T1 Plants				T2 Plants
T1-1	T1-13	T1-25		T1-1-1	T1-3-1	T1-4-1	T1-5-1	T1-6-1	T1-7-1	T1-8-1	T1-9-1	T1-10-1
T1-2	T1-14	T1-26		T1-1-2	T1-3-2	T1-4-2	T1-5-2	T1-6-2	T1-7-2	T1-8-2	T1-9-2	T1-10-2
T1-3	T1-15	T1-27		T1-1-3	T1-3-3	T1-4-3	T1-5-3	T1-6-3	T1-7-3	T1-8-3	T1-9-3	T1-10-3
T1-4	T1-16	T1-28		T1-1-4	T1-3-4	T1-4-4	T1-5-4	T1-6-4	T1-7-4	T1-8-4	T1-9-4	T1-10-4
T1-5	T1-17	T1-29		T1-1-5	T1-3-5	T1-4-5	T1-5-5	T1-6-5	T1-7-5	T1-8-5	T1-9-5	T1-10-5
T1-6	T1-18	T1-30		T1-1-6	T1-3-6	T1-4-6	T1-5-6	T1-6-6	T1-7-6	T1-8-6	T1-9-6	T1-10-6
T1-7	T1-19	T1-31
T1-8	T1-20	T1-32
T1-9	T1-21	T1-33
T1-10	T1-22
T1-11	T1-23
T1-12	T1-24
