# Supplementary material for: Significant enhancement of fatty acid composition in seeds of the allohexaploid, Camelina sativa, using CRISPR/Cas9 gene editing
Source: Plant Biotechnol J. 2017 Jan 12;15(5):648–57. doi: 10.1111/pbi.12663 (PMC5399004; doi:10.1111/pbi.12663)
Supplement: Supplementary file 3 — Data Set S2 Overview of Sanger DNA sequencing data from Camelina FAD2 gene target sites. [file PBI-15-648-s003.xlsx]

## Sheet: Sheet1
			Overview of Sanger DNA sequencing data from Camelina FAD2 gene target sites
			Each pool of DNA sequences from individual cloned PCR fragments are from a single transgenic plant with a unique name noted in each title.
		Blue nucleotides denote target site for sgRNA.
			A gap has been inserted at the Cas9/sgRNA cleavage site. (It accommodates the commonly occurring 1 bp insertion at this site.)
			Yellow highlighting denotes an artifical recombination between 2 of the 3 FAD2 gene types (A, B, C) during PCR amplification.
			Adjacent red nucleotides (NGG) represent the PAM site. Other red nucleotides highlight differences in B and C gene types compared with A.
			Green nucleotides, inserted nucleotides. R1, first sgRNA target sequence region. R2, second sgRNA target region. WT, wild-type; m mutant
			Copies, number of a particular WT or mutant sites sequenced. Ins/Del, type of insertion and/or deletion.
			Recomb, type of recombination between two chromosomes from two different subgenomes.
			T3 pooled seeds FAD2 R1 T1-1-3
			Alignment of Camelina T3 seed DNA with FAD2 target R1 region sequence	Copies	Ins/Del	Recomb
		WT A	GGAGAAAGAGCGAGGGATAGAGCGTTTGAAACACTG CGGTGGGATTGCTTTCTTCAGATCTCCCAGCGTGAACGGTGGTTTCTCGCAGGGC	2
		WT B	GGAGAAAGAGCGAGGGATAGAGCGTTTGAAACACTG CGGGGGGATTGCTTTCTTCAGTTCTCCAAGCGTGAACGGCGGTTTCTCGCAGGGC	1
		WT C	GGAGAAAGAGCGAGGGATAGAGCGTTTGAAACACTG CGGTGGGATCGCTTTCTTCAATTCTCCCAGTGTGAACGGCGGTTTCTCGCAAGGC	9
		mA1	GGAGAAAGAGCGAGGGATAGAGCGTTTGAAACACTGTCGGTGGGATTGCTTTCTTCAGATCTCCCAGCGTGAACGGTGGTTTCTCGCAGGGC	1	ins 1bp
		mA2	GGAGAAAGAGCGAGGGATAGAGCGTTTGAAACACTGGCGGTGGGATTGCTTTCTTCAGATCTCCCAGCGTGAACGGTGGTTTCTCGCAGGGC	1	ins 1bp
		mA3	GGAGAAAGAGCGAGGGATAGAGCGTTTGAAACAC-- ---TGGGATTGCTTTCTTCAGATCTCCCAGCGTGAACGGTGGTTTCTCGCAGGGC	1	del 5bp
		mB1	GGAGAAAGAGCGAGGGATAGAGCGTTTGAAACACTGTCGGGGGGATTGCTTTCTTCAGTTCTCCAAGCGTGAACGGCGGTTTCTCGCAGGGC	3	ins 1bp
		mC1	GGAGAAAGAGCGAGGGATAGAGCGTTTGAAACACTGTCGGTGGGATCGCTTTCTTCAATTCTCCCAGTGTGAACGGCGGTTTCTCGCAAGGC	2	ins 1bp
		mC2	GGAGAAAGAGCGAGGGATAGAGCGTTTGAAACACTGGCGGTGGGATCGCTTTCTTCAATTCTCCCAGTGTGAACGGCGGTTTCTCGCAAGGC	1	ins 1bp
			T3 pooled seeds FAD2 R1 T1-5-1
			Alignment of Camelina T3 seed DNA with FAD2 target R1 region sequence	Copies	Ins/Del
		WT A	GGAGAAAGAGCGAGGGATAGAGCGTTTGAAACACTG CGGTGGGATTGCTTTCTTCAGATCTCCCAGCGTGAACGGTGGTTTCTCGCAGGGC	7
		WT B	GGAGAAAGAGCGAGGGATAGAGCGTTTGAAACACTG CGGGGGGATTGCTTTCTTCAGTTCTCCAAGCGTGAACGGCGGTTTCTCGCAGGGC	0
		WT C	GGAGAAAGAGCGAGGGATAGAGCGTTTGAAACACTG CGGTGGGATCGCTTTCTTCAATTCTCCCAGTGTGAACGGCGGTTTCTCGCAAGGC	1
		mA1	GGAGAAAGAGCGAGGGATAGAGCGTTTGAAACACTGACGGTGGGATTGCTTTCTTCAGATCTCCCAGCGTGAACGGTGGTTTCTCGCAGGGC	1	ins 1bp
		mA2	GGAGAAAGAGCGAGGGATAGAGCGTTTGAAACACTGTCGGTGGGATTGCTTTCTTCAGATCTCCCAGCGTGAACGGTGGTTTCTCGCAGGGC	1	ins 1bp
		mA3	GGAGAAAGAGCGAGGGATAGAGCGTTTGAAACACCG CGGTGGGATTGCTTTCTTCAGATCTCCCAGCGTGAACGGTGGTTTCTCGCAGGGC	1	replace 1bp
		mA4	GGAGAAAGAGCGAGGGATAGAGCGTTTGAAACACTG CGGTGGGATTGCTTTCTTCAGATCTCCCAGTGTGAACGGCGGTTTCTCGCAAGGC	1		A+C
		mB1	GGAGAAAGAGCGAGGGATAGAGCGTTTGAAACACTGTCGGGGGGATTGCTTTCTTCAGTTCTCCAAGCGTGAACGGCGGTTTCTCGCAGGGC	1	ins 1 bp
		mB2	GGAGAAAGAGCGAGGGATAGAGCGTTTGAAACACTGGCGGGGGGATTGCTTTCTTCAGTTCTCCAAGCGTGAACGGCGGTTTCTCGCAGGGC	2	ins 1bp
		mC1	GGAGAAAGAGCGAGGGATAGAGCGTTTGAAACACTG ------------------------------------------TTTCTCGCAAGGC	1	del 41bp
		mC2	GGAGAAAGAGCGAGGGATAGAGCGTTTGAAACAC-- ---TGGGATCGCTTTCTTCAATTCTCCCAGTGTGAACGGCGGTTTCTCGCAAGGC	2	del 5bp
		mC3	GGAGAAAGAGCGAGGGATAGAGCGTTTGAAACACGG CGGTGGGATCGCTTTCTTCAATTCTCCCAGTGTGAACGGCGGTTTCTCGCAAGGC	1	replace 1bp
		mC4	GGAGAAAGAGCGAGGGATAGAGCGTTTGAAACACTGACGGTGGGATCGCTTTCTTCAATTCTCCCAGTGTGAACGGCGGTTTCTCGCAAGGC	1	ins 1 bp
		mC5	GGAGAAAGAGCGAGGGATAGAGCGTTTGAAACACTGCCGGTGGGATCGCTTTCTTCAATTCTCCCAGCGTGAACGGTGGTTTCTCGCAGGGC	1	ins 1 bp	C+A
			T2 leaves FAD2 R1 T1-1-3
			Alignment of Camelina T2 leaf DNA with FAD2 target R1 region sequence	Copies	Ins/Del
		WT A	GGAGAAAGAGCGAGGGATAGAGCGTTTGAAACACTG CGGTGGGATTGCTTTCTTCAGATCTCCCAGCGTGAACGGTGGTTTCTCGCAGGGC	0
		WT B	GGAGAAAGAGCGAGGGATAGAGCGTTTGAAACACTG CGGGGGGATTGCTTTCTTCAGTTCTCCAAGCGTGAACGGCGGTTTCTCGCAGGGC	0
		WT C	GGAGAAAGAGCGAGGGATAGAGCGTTTGAAACACTG CGGTGGGATCGCTTTCTTCAATTCTCCCAGTGTGAACGGCGGTTTCTCGCAAGGC	0
		mA1	GGAGAAAGAGCGAGGGATAGAGCGTTTGAAACACTG -GGTGGGATTGCTTTCTTCAGATCTCCCAGCGTGAACGGTGGTTTCTCGCAGGGC	1	del 1bp
		mA2	GGAGAAAGAGCGAGGGATAGAGCGTTT--------- --------------------------------------GTGGTTTCTCGCAGGGC	1	del 47bp
		mA3	GGAGAAAGAGCGAGGGATAGAGCGTTTGAAACACTG ---TGGGATTGCTTTCTTCAGATCTCCCAGCGTGAACGGTGGTTTCTCGCAGGGC	1	del 3bp
		mA4	GGAGAAAGAGCGAGGGATAGAGCGTTTGAAACACATTATTTGCTCTATCCCTCGCTCAACGAATGGAGGGGATTGCTTTCTTCAGATCTCCCAGCGTGAACGGTGGTTTCTCGCAGGGC	1	ins 34bp del 6bp
		mA5	GGAGAAAGAGCGAGGGATAGAGCGTTTGAAACACTGTCGGTGGGATTGCTTTCTTCAGATCTCCCAGCGTGAACGGTGGTTTCTCGCAGGGC	4	ins 1bp
		mA6	GGAGAAAGAGCGAGGGATAGAGCGTTTGAAACACTGACGGTGGGATTGCTTTCTTCAGATCTCCCAGCGTGAACGGTGGTTTCTCGCAGGGC	2	ins 1bp
		mA7	GGAGAAAGAGCG------------------------ --GTGGGATTGCTTTCTTCAGTTCTCCAAGCGTGAACGGCGGTTTCTCGCAGGGC	1	del 26bp	A+B
		mB1	GGAGAAAGAGCGAGGGATAGAGCGTTTGAAACACTGACGGGGGGATTGCTTTCTTCAGTTCTCCAAGCGTGAACGGCGGTTTCTCGCAGGGC	1	ins 1bp
		mB2	GGAGAAAGAGCGAGGGATAGAGCGTTTGAAACAC-- --GGGGGATTGCTTTCTTCAGTTCTCCAAGCGTGAACGGCGGTTTCTCGCAGGGC	1	del 4bp
		mB3	GGAGAAAGAGCGAGGGATAGAGCGTTTGAAACACTGTCGGGGGGATTGCTTTCTTCAGTTCTCCAAGCGTGAACGGCGGTTTCTCGCAGGGC	1	ins 1bp
		mB4	GGAGAAAGAGCGAGGGATAGAGCGTTTGAAACACTG ---GGGGATTGCTTTCTTCAGTTCTCCAAGCGTGAACGGCGGTTTCTCGCAGGGC	1	del 3 bp
		mB5	GGAGAAAGAGCGAGGGATAGAGCGTTTGAAACACTG --GGGGGATTGCTTTCTTCAGTTCTCCAAGCGTGAACGGCGGTTTCTCGCAGGGC	1	del 2bp
		mB6	GGAGAAAGAGCGAGGGATAGAGCGTTTG-------- -----------CTTTCTTCAGTTCTCCAAGCGTGAACGGCGGTTTCTCGCAGGGC	1	del 18
		mC1	GGAGAAAGAGCGAGGGATAGAGCGTTTGAAACACTG --GTGGGATCGCTTTCTTCAATTCTCCCAGCGTGAACGGTGGTTTCTCGCAGGGC	1	del 2	C+A
		mC2	GGAGAAAGAGCGAGGGATAGAGCGTTTGAAACACTG --GTGGGATCGCTTTCTTCAATTCTCCCAGTGTGAACGGCGGTTTCTCGCAAGGC	1	del 2bp
		mC3	GGAGAAAGAGCGAGGGATAGAGCGTTTGAAACACTG -GGTGGGATCGCTTTCTTCAATTCTCCCAGTGTGAACGGCGGTTTCTCGCAAGGC	1	del 1 bp
		mC4	GGAGAAAGAGCGAGGGATAGAGCGTTTGAAACACTCGCAAGGCACACGCTTTATGGCATCGGTGGGATCGCTTTCTTCAATTCTCCCAGTGTGAACGGCGGTTTCTCGCAGGGC	1	ins 24bp del 1bp
		mC5	GGAGAAAGAGCGAGGGATAGAGCGTTTGAAACACTGTCGGTGGGATCGCTTTCTTCAATTCTCCCAGTGTGAACGGCGGTTTCTCGCAAGGC	1	ins 1bp
		mC6	GGAGAAAGAGCGAGGGATAGAGCGTTTGAAACACTG -----GGATCGCTTTCTTCAATTCTCCCAGTGTGAACGGCGGTTTCTCGCAAGGC	1	del 5bp
		mC7	GGAGAAAGAGCGAGGGATAGAGCGTTTGAAAC---- ----------GCTTTCTTCAATTCTCCCAGTGTGAACGGCGGTTTCTCGCAAGGC	1	del 14bp
		mC8	GGAGAAAGAGCGAGGGATAGAGCGTTTGAAACACTG ---TGGGATCGCTTTCTTCAATTCTCCCAGCGTGAACGGTGGTTTCTCGCAAGGC	1	del 3bp
		mC9	GGAGAAAGAGCGAGGGATAGAGCGT----------- ---------CGCTTTCTTCAATTCTCCCAGTGTGAACGGCGGTTTCTCGCAAGGC	1	del 19bp
			T2 leaves FAD2R1 T1-5-1
			Alignment of Camelina T2 leaf DNA with FAD2 target R1 region sequence	Copies	Ins/Del
		WT A	GGAGAAAGAGCGAGGGATAGAGCGTTTGAAACACTG CGGTGGGATTGCTTTCTTCAGATCTCCCAGCGTGAACGGTGGTTTCTCGCAGGGC	0
		WT B	GGAGAAAGAGCGAGGGATAGAGCGTTTGAAACACTG CGGGGGATTGCTTTCTTCAGTTCTCCAAGCGTGAACGGCGGTTTCTCGCAGGGC	0
		WT C	GGAGAAAGAGCGAGGGATAGAGCGTTTGAAACACTG CGGTGGGATCGCTTTCTTCAATTCTCCCAGTGTGAACGGCGGTTTCTCGCAAGGC	0
		mA1	GGAGAAAGAGCGAGGGATAGAGCGTTTGAAACACTGTCGGTGGGATTGCTTTCTTCAGATCTCCCAGCGTGAACGGTGGTTTCTCGCAGGGC	2	ins 1bp
		mA2	GGAGAAAGAGCGAGGGATAGAGCGTTTGAAACACTGCCGGTGGGATTGCTTTCTTCAGATCTCCCAGCGTGAACGGTGGTTTCTCGCAGGGC	1	ins 1bp
		mA3	GGAGAAAGAGCGAGGGATAGAGCGTTTGAAACACTG -----GGATTGCTTTCTTCAGATCTCCCAGCGTGAACGGTGGTTTCTCGCAGGGC	1	del 5bp
		mA4	GGAGAAAGAGCGAGGGATAGAGCGTTTGAAACACTG -GGTGGGATTGCTTTCTTCAGATCTCCCAGCGTGAACGGTGGTTTCTCGCAGGGC	1	del 1bp
		mA5	GGAGAAAGAGCGAGGGATAGAGCGTTTGAAACACTGACGGTGGGATTGCTTTCTTCAGATCTCCCAGCGTGAACGGTGGTTTCTCGCAGGGC	1	ins 1bp
		mB1	GGAGAAAGAGCGAGGGATAGAGCGTTTGAAACACTGGCGGGGGGATTGCTTTCTTCAGATCTCCCAGCGTGAACGGTGGTTTCTCGCAGGGC	1	ins 1bp	B+A
		mB2	GGAGAAAGAGCGAGGGATAGAGCGTTTGAAACACTGGCGGGGGGATTGCTTTCTTCAGTTCTCCAAGCGTGAACGGCGGTTTCTCGCAGGGC	1	ins 1bp
		mB3	GGAGAAAGAGCGAGGGATAGAGCGTTTGAAACACT- CGGTGGGATCGCTTTCTTCAGTTCTCCAAGCGTGAACGGCGGTTTCTCGCAGGGC	1	del 1bp
		mB4	GGAGAAAGAGCGAGGGATAGAGCGTTTGAAACAC-- CGGGGGGATTGCTTTCTTCAGTTCTCCAAGCGTGAACGGCGGTTTCTCGCAGGGC	2	del 2bp
		mB5	GGAGAAAGAGCGAGGGATAGAGCGTTTGAAACACTGTCGGGGGGATTGCTTTCTTCAGTTCTCCAAGCGTGAACGGCGGTTTCTCGCAGGGC	6	ins 1bp
		mB6	GGAGAAAGAGCGAGGGATAGAGCGTTTGAAACACTGACGGGGGGATTGCTTTCTTCAGTTCTCCAAGCGTGAACGGCGGTTTCTCGCAGGGC	4	ins 1bp
		mC1	GGAGAAAGAGCGAGGGATAGAGCGTTTGAAACACTGTCGGTGGGATCGCTTTCTTCAATTCTCCCAGTGTGAACGGCGGTTTCTCGCAAGGC	2	ins 1bp
		mC2	GGAGAAAGAGCGAGGGATAGAGCGTTTGAAACACTGACGGTGGGATCGCTTTCTTCAATTCTCCCAGTGTGAACGGCGGTTTCTCGCAAGGC	3	ins 1bp
		mC3	GGAGAAAGAGCGAGGGATAGAGCGTTTGAAACACTGACAGT--GATCGCTTTCTTCAATTCTCCCAGTGTGAACGGCGGTTTCTCGCAAGGC	1	ins 5bp del 6bp
		mC4	GGAGAAAGAGCGAGGGATAGAGCGTTTGAAACACTG ------GATCGCTTTCTTCAATTCTCCCAGTGTGAACGGCGGTTTCTCGCAAGGC	1	del 6bp
		mC5	GGAGAAAGAGCGAGGGATAGAGCGTTTGAAACACTG -------------------------------GTGAACGGCGGTTTCTCGCAAGGC	1	del 30bp
		mC6	GGAGAAAGAGCGAGGGATAGAGCGTTTGAAACAC-- CGGTGGGATCGCTTTCTTCAATTCTCCCAGTGTGAACGGCGGTTTCTCGCAAGGC	1	del 2bp
			T2 leaves FAD2R1 T1-5-5
			Alignment of Camelina T2 leaf DNA with FAD2 target R1 region sequence	Copies	Ins/Del
		WT A	GGAGAAAGAGCGAGGGATAGAGCGTTTGAAACACTG CGGTGGGATTGCTTTCTTCAGATCTCCCAGCGTGAACGGTGGTTTCTCGCAGGGC	0
		WT B	GGAGAAAGAGCGAGGGATAGAGCGTTTGAAACACTG CGGGGGGATTGCTTTCTTCAGTTCTCCAAGCGTGAACGGCGGTTTCTCGCAGGGC	0
		WT C	GGAGAAAGAGCGAGGGATAGAGCGTTTGAAACACTG CGGTGGGATCGCTTTCTTCAATTCTCCCAGTGTGAACGGCGGTTTCTCGCAAGGC	0
		mA1	GGAGAAAGAGCGAGGGATAGAGCGTTTGAAACACTG ---TGGGATTGCTTTCTTCAGATCTCCCAGCGTGAACGGTGGTTTCTCGCAGGGC	1	del 3bp
		mA2	GGAGAAAGAGCGAGGGATAGAGCGT----------- ---------------------------------GAACGGTGGTTTCTCGCAGGGC	1	del 44bp
		mB1	GGAGAAAGAGCGAGGGATAGAGCGTTTGAAACACTGTCGGGGGATTGCTTTCTTCAGTTCTCCAAGCGTGAACGGCGGTTTCTCGCAGGGC	1	ins 1bp
		mC1	GGAGAAAGAGCGAGGGATAGAGCGTTTGAAACACTG -GGTGGGATCGCTTTCTTCAATTCTCCCAGTGTGAACGGCGGTTTCTCGCAAGGC	1	del 1bp
		mC2	GGAGAAAGAGCGAGGGATAGAGCGTTTGAAACACTGACGGTGGGATCGCTTTCTTCAATTCTCCCAGTGTGAACGGCGGTTTCTCGCAAGGC	2	ins 1bp
		mC3	GGAGAAAGAGCGAGGGATAGAGCGTTTGAAACAC-- -GGTGGGATCGCTTTCTTCAATTCTCCCAGTGTGAACGGCGGTTTCTCGCAAGGC	1	del 3bp
			T2 leaves FAD2R1 T1-2-2
			Alignment of Camelina T2 leaf DNA with FAD2 target R1 region sequence	Copies	Ins/Del
		WT A	GGAGAAAGAGCGAGGGATAGAGCGTTTGAAACACTG CGGTGGGATTGCTTTCTTCAGATCTCCCAGCGTGAACGGTGGTTTCTCGCAGGGC	0
		WT B	GGAGAAAGAGCGAGGGATAGAGCGTTTGAAACACTG CGGGGGGATTGCTTTCTTCAGTTCTCCAAGCGTGAACGGCGGTTTCTCGCAGGGC	1
		WT C	GGAGAAAGAGCGAGGGATAGAGCGTTTGAAACACTG CGGTGGGATCGCTTTCTTCAATTCTCCCAGTGTGAACGGCGGTTTCTCGCAAGGC	1
		mA1	GGAGAAAGAGCGAGGGATAGAGCGTTTGAAACACTG -GGTGGGATTGCTTTCTTCAGATCTCCCAGCGTGAACGGTGGTTTCTCGCAGGGC	1	del 1bp
		mA2	GGAGAAAGAGCGAGGGATAGAGCGTTTGAAACACTGACGGTGGGATTGCTTTCTTCAGATCTCCCAGCGTGAACGGTGGTTTCTCGCAGGGC	1	ins 1bp
		mA2	GGAGAAAGAGCGAGGGATAGAGCGTTTGAAACACTG GT------TTGCTTTCTTCAGATCTCCCAGCGTGAACGGTGGTTTCTCGCAGGGC	1	ins 2bp del 8bp
		mC1	GGAGAAAGAGCGAGGGATAGAGCGTTTGAAACACTGACGGTGGGATCGCTTTCTTCAATTCTCCCAGTGTGAACGGCGGTTTCTCGCAAGGC	1	ins 1bp
		mC2	GGAGAAAGAGCGAGGGATAGAGCGTTTGAAACACTGGCTT---------------CAATTCTCCCAGTGTGAACGGCGGTTTCTCGCAAGGC	1	ins 4bp del 18bp
		mC3	GGAGAAAGAGCGAGGGATAGAGCGTTTGAAACACGCTTTATGGCATC-------------------------------------------GGC	1	ins 13bp del 52bp
		mC4	GGAGAAAGAGCGAGGGATAGAGCGTTTGAAACACT- CGGTGGGATCGCTTTCTTCAGTTCTCCCAGTGTGAACGGCGGTTTCTCGCAAGGC	1	del 1bp	C+B+C
		mC5	GGAGAAAGAGCGAGGGATAGAGCGTTTGAAACACTG -GGTGGGATCGCTTTCTTCAATTCTCCCAGTGTGAACGGCGGTTTCTCGCAAGGC	1	del 1bp
		mC6	GGAGAAAGAGCGAGGGATAGAGCGTTTGAA------ --------TCGCTTTCTTCAATTCTCCCAGTGTGAACGGCGGTTTCTCGCAAGGC	1	del 14bp
		mC7	GGAGAAAGAGCGAGGCATGTCAGTGTTTCAAACGCTCTATCCCTCGCTCTTTCTCCTACCTTATCACTGACACGTTTGAT------GCAAGGC	1	ins 65bp del 69bp
			T2 leaves FAD2R1 T1-4-3
			Alignment of Camelina T2 leaf DNA with FAD2 target R1 region sequence	Copies	Ins/Del
		WT A	GGAGAAAGAGCGAGGGATAGAGCGTTTGAAACACTG CGGTGGGATTGCTTTCTTCAGATCTCCCAGCGTGAACGGTGGTTTCTCGCAGGGC	1
		WT B	GGAGAAAGAGCGAGGGATAGAGCGTTTGAAACACTG CGGGGGGATTGCTTTCTTCAGTTCTCCAAGCGTGAACGGCGGTTTCTCGCAGGGC	0
		WT C	GGAGAAAGAGCGAGGGATAGAGCGTTTGAAACACTG CGGTGGGATCGCTTTCTTCAATTCTCCCAGTGTGAACGGCGGTTTCTCGCAAGGC	1
		mA1	GGAGAAAGAGCGAGGGATAGAGCG------------ -------ATTGCTTTCTTCAGATCTCCCAGCGTGAACGGTGGTTTCTCGCAGGGC	1	del 19bp
		mA2	GGAGAAAGAGCGAGGGATAGAGCGTTTGAAACACTGGCGGTGGGATTGCTTTCTTCAGATCTCCCAGCGTGAACGGTGGTTTCTCGCAGGGC	1	ins 1bp
		mA3	GGAGAAAGAGCGAGGGATAGAGCGTTTGAAACACTGACGGTGGGATTGCTTTCTTCAGATCTCCCAGCGTGAACGGTGGTTTCTCGCAGGGC	1	ins 1bp
		mA4	GGAGAAAGAGCGAGGGATAGAGCGTTTGAAACACTGTCGGTGGGATTGCTTTCTTCAGATCTCCCAGCGTGAACGGTGGTTTCTCGCAGGGC	1	ins 1bp
		mA5	GGAGAAAGAGCGAGGGATAGAGCGTTTGAAACAC-- -GGTGGGATTGCTTTCTTCAGATCTCCCAGCGTGAACGGTGGTTTCTCGCAGGGC	1	del 3bp
		mA6	GGAGAAAGAGCGAGGGATAGAGCGTTTGAAACACTGGAATTGCGGTGGGATTGCTTTCTTCAGATCTCCCAGCGTGAACGGTGGTTTCTCGCAGGGC	1	ins 6bp
		mA7	GGAGAAAGAGCGAGGGATAGAGCGTTTGAA------ ------------------------------------CGGTGGTTTCTCGCAGGGC	1	del 42bp
		mB1	GGAGAAAGAGCGAGGGATAGAGCGTTTGAAACACTGTCGGGGGGATCGCTTTCTTCAATTCTCCCAGTGTGAACGGCGGTTTCTCGCAAGGC	1	ins 1bp	B+C
		mB2	GGAGAAAGAGCGAGGGATAGAGCGTTTGAAACACTGTCGGGGGGATTGCTTTCTTCAGTTCTCCAAGCGTGAACGGCGGTTTCTCGCAGGGC	2	ins 1bp
		mB3	GGAGAAAGAGCGAGGGATAGAGCGTTTGAAACACTG -GGGGGATTGCTTTCTTCAGTTCTCCAAGCGTGAACGGCGGTTTCTCGCAGGGC	1	del 1bp
		mB4	GGAGAAAGAGCGAGGGATAGAGCGTTTGAAACACTGACGGGGGATTGCTTTCTTCAGTTCTCCAAGCGTGAACGGCGGTTTCTCGCAGGGC	2	ins 1bp
		mB5	GGAGAAAGAGCGAGGGATAGAGCGTTTGAAACACTG ------ATTGCTTTCTTCAGTTCTCCAAGCGTGAACGGCGGTTTCTCGCAGGGC	1	del 6bp
		mC1	GGAGAAAGAGCGAGGGATAGAGCGTTTGAAACACTG ---TGGGATCGCTTTCTTCAATTCTCCCAGTGTGAACGGCGGTTTCTCGCAAGGC	1	del 3bp
		mC2	GGAGAAAGAGCGAGGGATAGAGCGTTTGAAACACTG --------------------------------TGAACGGCGGTTTCTCGCAAGGC	1	del 32bp
		mC3	GGAGAAAGAGCGAGGGATAGAGCGTTTGAAACACT- CGGTGGGATCGCTTTCTTCAATTCTCCCAGTGTGAACGGCGGTTTCTCGCAAGGC	1	del 1bp
		mC4	GGAGAAAGAGCGAGGGATAGAGCGTTTGAAACACTGTCGGTGGGATCGCTTTCTTCAATTCTCCCAGTGTGAACGGCGGTTTCTCGCAAGGC	1	ins 1bp
		mC5	GGAGAAAGAGCGAGGGATAGAGCGTTTGAAACAC-- --GTGGGATCGCTTTCTTCAATTCTCCCAGTGTGAACGGCGGTTTCTCGCAAGGC	1	del 4bp
		mC6	GGAGAAAGAGCGAGGGATAGAGCGTTTGAAACACTG -GGTGGGATCGCTTTCTTCAATTCTCCCAGTGTGAACGGCGGTTTCTCGCAAGGC	1	del 1bp
		mC7	GGAGAAAGAGCGAGGGATAGAGCGTTTGAAACAC-- CGGTGGGATCGCTTTCTTCAATTCTCCCAGTGTGAACGGCGGTTTCTCGCAAGGC	1	del 2bp
			T3 leaves FAD2R1 T1-1-3-2
			Alignment of Camelina T3 leaf DNA with FAD2 target R1 region sequence	Copies	Ins/Del
		WT A	GGAGAAAGAGCGAGGGATAGAGCGTTTGAAACACTG CGGTGGGATTGCTTTCTTCAGATCTCCCAGCGTGAACGGTGGTTTCTCGCAGGGC	2
		WT B	GGAGAAAGAGCGAGGGATAGAGCGTTTGAAACACTG CGGGGGATTGCTTTCTTCAGTTCTCCAAGCGTGAACGGCGGTTTCTCGCAGGGC	1
		WT C	GGAGAAAGAGCGAGGGATAGAGCGTTTGAAACACTG CGGTGGGATCGCTTTCTTCAATTCTCCCAGTGTGAACGGCGGTTTCTCGCAAGGC	3
		mA1	GGAGAAAGAGCGAGGGATAGAGCGTTTGAAACACTGTCGGTGGGATTGCTTTCTTCAGATCTCCCAGCGTGAACGGTGGTTTCTCGCAGGGC	4	ins 1bp
		mA2	GGAGAAAGAGCGAGGGATAGAGCGTTTGAAAC---- -GGTGGGATTGCTTTCTTCAGATCTCCCAGCGTGAACGGTGGTTTCTCGCAGGGC	1	del 5bp
		mA3	GGAGAAAGAGCGAGGGATAGAGCGTTTGAAACACTGGCGGTGGGATTGCTTTCTTCAGATCTCCCAGCGTGAACGGTGGTTTCTCGCAGGGC	1	ins 1bp
		mB1	GGAGAAAGAGCGAGGGATAGAGCGTTTGAAACACTGTCGGGGGATTGCTTTCTTCAGTTCTCCAAGCGTGAACGGCGGTTTCTCGCAGGGC	1	ins 1bp
		mB2	GGAGAAAGAGCGAGGGATAGAGCGTTTGAAACACTG ----------CTTTCTTCAGTTCTCCAAGCGTGAACGGCGGTTTCTCGCAGGGC	1	del 10bp
		mB3	GGAGAAAGAGCGAGGGATAGAGCGTTTGAAACACTG CGGGGGGATTGCTTTCTTCAGATCTCCCAGCGTGAACGGTGGTTTCTCGCAGGGC	1		B+A
		mB4	GGAGAAAGAGCGAGGGATAGAGCGTTTGAAACACTGACGGGGGATTGCTTTCTTCAGTTCTCCAAGCGTGAACGGCGGTTTCTCGCAGGGC	1	ins 1bp
		mC1	GGAGAAAGAGCGAGGGATAGAGCGTTTGAAACACTGCCGGTGGGATCGCTTTCTTCAATTCTCCCAGTGTGAACGGCGGTTTCTCGCAGGGC	1	ins 1bp
		mC2	GGAGAAAGAGCGAGGGATAGAGCGTTTGAAACACTGGCGGTGGGATCGCTTTCTTCAATTCTCCCAGTGTGAACGGCGGTTTCTCGCAGGGC	1	ins 1bp
		mC3	GGAGAAAGAGCGAGGGATAGAGCGTTTGAAACACTGTCGGTGGGATCGCTTTCTTCAATTCTCCCAGTGTGAACGGCGGTTTCTCGCAGGGC	1	ins 1bp
		mC4	GGAGAAAGAGCGAGGGATAGAGCGTCGGAAGCTCGGTGAGAGAGAAGTAATCGGTGGGATCGCTTTCTTCAATTCTCCCAGTGTGAACGGCGGTTTCTCGCAGGGC	1	ins 26bp del 11bp
			T3 leaves FAD2R1 T1-5-1-1
			Alignment of Camelina T2 leaf DNA with FAD2 target R1 region sequence	Copies	Ins/Del
		WT A	GGAGAAAGAGCGAGGGATAGAGCGTTTGAAACACTG CGGTGGGATTGCTTTCTTCAGATCTCCCAGCGTGAACGGTGGTTTCTCGCAGGGC	2
		WT B	GGAGAAAGAGCGAGGGATAGAGCGTTTGAAACACTG CGGGGGATTGCTTTCTTCAGTTCTCCAAGCGTGAACGGCGGTTTCTCGCAGGGC	0
		WT C	GGAGAAAGAGCGAGGGATAGAGCGTTTGAAACACTG CGGTGGGATCGCTTTCTTCAATTCTCCCAGTGTGAACGGCGGTTTCTCGCAGGGC	2
		mA1	GGAGAAAGAGCGAGGGATAGAGCGTTTG-------- -----GGATTGCTTTCTTCAGATCTCCCAGCGTGAACGGTGGTTTCTCGCAGGGC	1	del 13bp
		mA2	GGAGAAAGAGCG------------------------ --GTGGGATTGCTTTCTTCAGATCTCCCAGCGTGAACGGTGGTTTCTCGCAGGGC	1	del 26bp
		mA3	GGAGAAAGAGCGAGGGATAGAGCGTTTGAAACACTGTCGGTGGGATTGCTTTCTTCAGATCTCCCAGCGTGAACGGTGGTTTCTCGCAGGGC	3	ins 1bp
		mA4	GGAGAAAGAGCGAGGGATAGAGCGTTTGAAACACTG -GGTGGGATTGCTTTCTTCAGATCTCCCAGCGTGAACGGTGGTTTCTCGCAGGGC	1	del 1bp
		mA5	GGAGAAAGAGCGAGGGATAGAGCGTTTGAAACACTGACGGTGGGATTGCTTTCTTCAGATCTCCCAGCGTGAACGGTGGTTTCTCGCAGGGC	2	ins 1bp
		mA6	GGAGAAAGAGCGAGGGATAGAGCGTTTGAAACAC-- -GGTGGGATTGCTTTCTTCAGATCTCCCAGCGTGAACGGTGGTTTCTCGCAGGGC	1	del 3bp
		mA7	GGAGAAAGAGCGAGGGATAGAGCGTTTGAAACACTGTCGGTGGGATTGCTTTCTTCAGTTCTCCAAGCGTGAACGGCGGTTTCTCGCAGGGC	2	ins 1bp	A+B
		mB1	GGAGAAAGAGCGAGGGATAGAGCGTTTGAAACATGCGCCCTG CGGGGGGATTGCTTTCTTCAGTTCTCCAAGCGTGAACGGCGGTTTCTCGCAGGGC	1	ins 6bp
		mB2	GGAGAAAGAGCGAGGGATAGAGCGTTTGAAACACTGTCGGGGGGATTGCTTTCTTCAGTTCTCCAAGCGTGAACGGCGGTTTCTCGCAGGGC	3	ins 1bp
		mB3	GGAGAAAGAGCGAGGGATAGAGCGTTT--------- ---------TGCTTTCTTCAGTTCTCCAAGCGTGAACGGCGGTTTCTCGCAGGGC	1	del 18bp
		mB4	GGAGAAAGAGCGAGGGATAGAGCGTTTGAAACACTGACGGGGGGATTGCTTTCTTCAGTTCTCCAAGCGTGAACGGCGGTTTCTCGCAGGGC	1	ins 1bp
		mC1	GGAGAAAGAGCGAGGGATAGAGCGTTTGAAACACTGCCGGTGGGATCGCTTTCTTCAATTCTCCCAGTGTGAACGGCGGTTTCTCGCAAGGC	1	ins 1bp
		mC2	GGAGAAAGAGCGAGGGATAGAGCGTTTGAAACAC-- CGGTGGGATCGCTTTCTTCAATTCTCCCAGTGTGAACGGCGGTTTCTCGCAAGGC	1	del 2bp
		mC3	GGAGAAAGAGCGAGGGATAGAGCGTTTGAAACACTGACGGTGGGATCGCTTTCTTCAATTCTCCCAGTGTGAACGGCGGTTTCTCGCAAGGC	1	ins 1bp
		mC4	GGAGAAAGAGCGAGGGATAGAGCGTTTGAAACACTGTCGGTGGGATCGCTTTCTTCAATTCTCCCAGTGTGAACGGCGGTTTCTCGCAAGGC	1	ins 1bp
		mC5	GGAGAAAGAGCGAGGGATAGAGCGTTTGAAATCTTATTAGTAGTAGTA-----------------------AACGGCGGTTTCTCGCAAGGC	1	ins 17bp del 40bp
			T3 leaves FAD2R1 T1-5-1-4
			Alignment of Camelina T3 leaf DNA with FAD2 target R1 area sequence	Copies	Ins/Del
		WT A	GGAGAAAGAGCGAGGGATAGAGCGTTTGAAACACTG CGGTGGGATTGCTTTCTTCAGATCTCCCAGCGTGAACGGTGGTTTCTCGCAGGGC	1
		WT B	GGAGAAAGAGCGAGGGATAGAGCGTTTGAAACACTG CGGGGGGATTGCTTTCTTCAGTTCTCCAAGCGTGAACGGCGGTTTCTCGCAGGGC	0
		WT C	GGAGAAAGAGCGAGGGATAGAGCGTTTGAAACACTG CGGTGGGATCGCTTTCTTCAATTCTCCCAGTGTGAACGGCGGTTTCTCGCAAGGC	1
		mA1	GGAGAAAGAGCGAGGGATAGAGCGTTTGAAACACTGTCGGTGGGATTGCTTTCTTCAGATCTCCCAGCGTGAACGGTGGTTTCTCGCAGGGC	2	ins 1bp
		mA2	GGAGAAAGAGCGAGGGATAGAGCGTTTGAAA----- ---TGGGATTGCTTTCTTCAGATCTCCCAGCGTGAACGGTGGTTTCTCGCAGGGC	1	del 8bp
		mA3	GGAGAAAGAGCGAGGGATAGAGCGTTTGAAACACTG -GGTGGGATTGCTTTCTTCAGATCTCCCAGCGTGAACGGTGGTTTCTCGCAGGGC	1	del 1bp
		mB1	GGAGAAAGAGCGAGGGATAGAGCGTTTGAAACACTGTCGGGGGATTGCTTTCTTCAGTTCTCCAAGCGTGAACGGCGGTTTCTCGCAGGGC	4	ins 1bp
		mB2	GGAGAAAGAGCGAGGGATAGAGCGTTTGAAAC---G CGGGGGGATCGCTTTCTTCAATTCTCCCAGTGTGAACGGCGGTTTCTCGCAAGGC	1	del 3bp	B+C
		mB3	GGAGAAAGAGCGAGGGATAGAGCGTTTGAAACACTGACGGGGGGATTGCTTTCTTCAGTTCTCCAAGCGTGAACGGCGGTTTCTCGCAGGGC	1	ins 1bp
		mC1	GGAGAAAGAGCGAGGGATAGAGCGTTTGAAACACTGTCGGTGGGATCGCTTTCTTCAATTCTCCCAGTGTGAACGGCGGTTTCTCGCAAGGC	2	ins 1bp
			T3 leaves FAD2R1 T1-5-1-1x
			Alignment of Camelina T3 leaf DNA with FAD2 target R1 region sequence	Copies	Ins/Del
		WT A	GGAGAAAGAGCGAGGGATAGAGCGTTTGAAACACTG CGGTGGGATTGCTTTCTTCAGATCTCCCAGCGTGAACGGTGGTTTCTCGCAGGGC	0
		WT B	GGAGAAAGAGCGAGGGATAGAGCGTTTGAAACACTG CGGGGGGATTGCTTTCTTCAGTTCTCCAAGCGTGAACGGCGGTTTCTCGCAGGGC	2
		WT C	GGAGAAAGAGCGAGGGATAGAGCGTTTGAAACACTG CGGTGGGATCGCTTTCTTCAATTCTCCCAGTGTGAACGGCGGTTTCTCGCAAGGC	5
		mA1	GGAGAAAGAGCGAGGGATAGAGCGTTTGAAACACTG -GGTGGGATTGCTTTCTTCAGATCTCCCAGCGTGAACGGTGGTTTCTCGCAGGGC	2	del 1bp
		mA2	GGAGAAAGAGCGAGGGATAGAGCGTTTGAAACACTG -GGTGGGATTGCTTTCTTCAGATCTCCCAGTGTGAACGGCGGTTTCTCGCAAGGC	1	del 1bp	A+C
		mB1	GGAGAAAGAGCGAGGGATAGAGCGTTTGAAACAC-- CGGGGGGATTGCTTTCTTCAGTTCTCCAAGCGTGAACGGCGGTTTCTCGCAGGGC	1	del 2bp
		mB2	GGAGAAAGAGCGAGGGATAGAGCGTTTGAAACACTG -GGGGGGATTGCTTTCTTCAGTTCTCCAAGCGTGAACGGCGGTTTCTCGCAGGGC	1	del 1bp
		mB3	GGAGAAAGAGCGAGGGATAGAGCGTTTGAAACACTGACGGGGGGATCGCTTTCTTCAATTCTCCCAGTGTGAACGGCGGTTTCTCGCAAGGC	1	ins 1bp	B+C
			T4 Seeds DNA FAD2R1 T1-5-1-1x
			Alignment of Camelina T4 Seed DNA with FAD2 target R1 region sequence	Copies	Ins/Del
		WT A	GGAGAAAGAGCGAGGGATAGAGCGTTTGAAACACTG CGGTGGGATTGCTTTCTTCAGATCTCCCAGCGTGAACGGTGGTTTCTCGCAGGGC	1
		WT B	GGAGAAAGAGCGAGGGATAGAGCGTTTGAAACACTG CGGGGGATTGCTTTCTTCAGTTCTCCAAGCGTGAACGGCGGTTTCTCGCAGGGC	1
		WT C	GGAGAAAGAGCGAGGGATAGAGCGTTTGAAACACTG CGGTGGGATCGCTTTCTTCAATTCTCCCAGTGTGAACGGCGGTTTCTCGCAAGGC	4
		mA1	GGAGAAAGAGCGAGGGATAGAGCGTTTGAAACACTG -GGTGGGATTGCTTTCTTCAGATCTCCCAGCGTGAACGGTGGTTTCTCGCAGGGC	3	del 1bp
		mB1	GGAGAAAGAGCGAGGGATAGAGCGTTTGAAACACTG CGGGGGGATTGCTTTCTTCAGATCTCCCAGCGTGAACGGTGGTTTCTCGCAGGGC	1		B+A
		mB2	GGAGAAAGAGCGAGGGATAGAGCGTTTGAAACAC-- CGGGGGATTGCTTTCTTCAGTTCTCCAAGCGTGAACGGCGGTTTCTCGCAGGGC	1	del 2bp
		mB3	GGAGAAAGAGCGAGGGATAGAGCGTTTGAAACACTG -GGGGGATTGCTTTCTTCAGTTCTCCAAGCGTGAACGGCGGTTTCTCGCAGGGC	1	del 1bp
		mB4	GGAGAAAGAGCGAGGGATAGAGCGTTTGAAACACTG ------ATTGCTTTCTTCAGTTCTCCAAGCGTGAACGGCGGTTTCTCGCAGGGC	1	del 6bp
		mB5	GGAGAAAGAGCGAGGGATAGAGCGTTTGAAACACTGTCGGGGGATTGCTTTCTTCAGTTCTCCAAGCGTGAACGGCGGTTTCTCGCAGGGC	1	ins 1bp
		mC1	GGAGAAAGAGCGAGGGATAGAGCGTTTGAAACACTGTCGGTGGGATCGCTTTCTTCAATTCTCCCAGTGTGAACGGCGGTTTCTCGCAAGGC	2	ins 1bp
			T3 leaves FAD2R1 T1-1-1-4
			Alignment of Camelina T3 leaf DNA with FAD2 target R1 region sequence	Copies	Ins/Del
		WT A	GGAGAAAGAGCGAGGGATAGAGCGTTTGAAACACTG CGGTGGGATTGCTTTCTTCAGATCTCCCAGCGTGAACGGTGGTTTCTCGCAGGGC	1
		WT B	GGAGAAAGAGCGAGGGATAGAGCGTTTGAAACACTG CGGGGGATTGCTTTCTTCAGTTCTCCAAGCGTGAACGGCGGTTTCTCGCAGGGC	0
		WT C	GGAGAAAGAGCGAGGGATAGAGCGTTTGAAACACTG CGGTGGGATCGCTTTCTTCAATTCTCCCAGTGTGAACGGCGGTTTCTCGCAAGGC	1
		mA1	GGAGAAAGAGCGAGGGATAGAGCGTTTGAAACACTG GTT--GGATTGCTTTCTTCAGATCTCCCAGCGTGAACGGTGGTTTCTCGCAGGGC	1	ins 3bp del 5bp
		mA2	GGAGAAAGAGCGAGGGATAGAGCGTTTGAAACAC-- -GGTGGGATTGCTTTCTTCAGATCTCCCAGCGTGAACGGTGGTTTCTCGCAGGGC	1	del 3bp
		mA3	GGAGAAAGAGCGAGGGATAGAGCGTTTGAAACACTG -GGTGGGATTGCTTTCTTCAGATCTCCCAGCGTGAACGGTGGTTTCTCGCAGGGC	1	del 1bp
		mB1	GGAGAAAGAGCGAGGGATAGAGCGTTTGAAAC---- -GGGGGGATTGCTTTCTTCAGTTCTCCAAGCGTGAACGGCGGTTTCTCGCAGGGC	1	del 5bp
		mB2	GGAGAAAGAGCGAGGGATAGAGCGTTTGAAACACTGACGGGGGGATTGCTTTCTTCAGTTCTCCAAGCGTGAACGGCGGTTTCTCGCAGGGC	1	ins 1bp
		mC1	GGAGAAAGAGCG------------------------ --GTGGGATCGCTTTCTTCAATTCTCCCAGTGTGAACGGCGGTTTCTCGCAAGGC	1	del 26bp
		mC2	GGAGAAAGAGCGAGGGATAGAGCGTTTGAAACACTG CGGTGGGATCGCTTTCTTCAATTCTCCCAGCGTGAACGGTGGTTTCTCGCAGGGC	1		C+A
			T3 leaves FAD2R1 T1-1-2-4
			Alignment of Camelina T3 leaf DNA with FAD2 target R1 region sequence	Copies	Ins/Del
		WT A	GGAGAAAGAGCGAGGGATAGAGCGTTTGAAACACTG CGGTGGGATTGCTTTCTTCAGATCTCCCAGCGTGAACGGTGGTTTCTCGCAGGGC	1
		WT B	GGAGAAAGAGCGAGGGATAGAGCGTTTGAAACACTG CGGGGGATTGCTTTCTTCAGTTCTCCAAGCGTGAACGGCGGTTTCTCGCAGGGC	0
		WT C	GGAGAAAGAGCGAGGGATAGAGCGTTTGAAACACTG CGGTGGGATCGCTTTCTTCAATTCTCCCAGTGTGAACGGCGGTTTCTCGCAAGGC	1
		mA1	GGAGAAAGAGCGAGGGATAGAGCGTTTGAAACACTGGCGGTGGGATTGCTTTCTTCAGATCTCCCAGCGTGAACGGTGGTTTCTCGCAGGGC	1
		mA2	GGAGAAAGAGCGAGGGATAGAGCGTTTGAAACACAT CGGTGGGATTGCTTTCTTCAGATCTCCCAGCGTGAACGGTGGTTTCTCGCAGGGC	1	ins 2bp del 2bp
		mA3	GGAGAAAGAGCGAGGGATAGAGCGTTTGAAACACTGACGGTGGGATTGCTTTCTTCAGATCTCCCAGCGTGAACGGTGGTTTCTCGCAGGGC	1	ins 1bp
		mA4	GGAGAAAGAGCGAGGGATAGAGCGTTTGAAACACTGTCGGTGGGATTGCTTTCTTCAGATCTCCCAGCGTGAACCGGTGGTTTCTCGCAGGGC	1	ins 2bp
		mB1	GGAGAAAGAGCGAGGGATAGAGCGTTTGAAACACTGTCGGGGGGATTGCTTTCTTCAGATCTCCCAGCGTGAACGGTGGTTTCTCGCAGGGC	1	ins 1bp	B+A
		mB2	GGAGAAAGAGCGAGGGATAGAGCGTTTGAAACACTGTCGGGGGATTGCTTTCTTCAGTTCTCCAAGCGTGAACGGCGGTTTCTCGCAGGGC	1	ins 1bp del 27bp
		mB3	GGAGAAAGAGCGAGGGATAGAGCGTTTGAAACACTGACGGGGGATTGCTTTCTTCAGTTCTCCAAGCGTGAACGGCGGTTTCTCGCAGGGC	1	ins 1bp del 27bp
		mC1	GGAGAAAGAGCGAGGGATAGAGCGTTTGAAACACTGT----------------------------GTGTGAACGGCGGTTTCTCGCAAGGC	1	ins 1bp del 27bp
		mC2	GGAGAAAGAGCGAGGGATAGAGCGTTTGAAACACTG -GGTGGGATCGCTTTCTTCAATTCTCCCAGTGTGAACGGCGGTTTCTCGCAAGGC	1	del 1bp
		mC3	GGAGAAAGAGCGAGGGATAGAGCGTTTGAAACACTGTCGGTGGGATCGCTTTCTTCAATTCTCCCAGTGTGAACGGCGGTTTCTCGCAAGGC	1	ins 1bp
			T3 leaves FAD2 R1 T1-1-4-6
			Alignment of Camelina T3 leaf DNA with FAD2 target R1 region sequence	Copies	Ins/Del
		WT A	GGAGAAAGAGCGAGGGATAGAGCGTTTGAAACACTG CGGTGGGATTGCTTTCTTCAGATCTCCCAGCGTGAACGGTGGTTTCTCGCAGGGC	1
		WT B	GGAGAAAGAGCGAGGGATAGAGCGTTTGAAACACTG CGGGGGATTGCTTTCTTCAGTTCTCCAAGCGTGAACGGCGGTTTCTCGCAGGGC	0
		WT C	GGAGAAAGAGCGAGGGATAGAGCGTTTGAAACACTG CGGTGGGATCGCTTTCTTCAATTCTCCCAGTGTGAACGGCGGTTTCTCGCAAGGC	0
		mA1	GGAGAAAGAGCGAGGGATAGAGCGTTTGA------- CGGTGGGATTGCTTTCTTCAGATCTCCCAGCGTGAACGGTGGTTTCTCGCAGGGC	1	del 7bp
		mA2	GGAGAAAGAGCGAGGGATAGAGCGTTTGAAACACTGACGGTGGGATTGCTTTCTTCAGATCTCCCAGCGTGAACGGTGGTTTCTCGCAGGGC	2	ins 1bp
		mA3	GGAGAAAGAGCGAGGGATAGAGCGTTTGAAACAC-- CGGTGGGATTGCTTTCTTCAGATCTCCCAGCGTGAACGGTGGTTTCTCGCAGGGC	1	del 2bp
		mA4	GGAGAAAGAGCGAGGGATAGAGCGTTTGAAACA--- ---TGGGATTGCTTTCTTCAGATCTCCCAGCGTGAACGGTGGTTTCTCGCAGGGC	1	del 6bp
		mA5	GGAGAAAGAGCGAGGGATAGAGCGTTTGAAACACTGACGGTGGGATTGCTTTCTTCAGATCTCCCAGCGTGAACGGTGGTTTCTCCGCAGGGC	1	ins 2bp
		mA6	GGAGAAAGAGCGAGGGATAGAGCGTTTGAA------ CGGTGGGATTGCTTTCTTCAGTTCTCCAAGCGTGAACGGCGGTTTCTCGCAGGGC	1	del 6bp	A+B
		mA7	GGAGAAAGAGCGAGGGATAGAGCGTTTGAAACACTGTCGGTGGGATTGCTTTCTTCAGATCTCCCAGCGTGAACGGTGGTTTCTCGCAGGGC	1	ins 1bp
		mB1	GGAGAAAGAGCGAGGGATAGAGCGTTTGAAACACTG C-----------TTTCTTCAGTTCTCCAAGCGTGAACGGCGGTTTCTCGCAGGGC	3	del 11bp
		mB2	GGAGAAAGAGCGAGGGATAGAGCGTTTGAAACACT- CGGGGGGATTGCTTTCTTCAGTTCTCCAAGCGTGAACGGCGGTTTCTCGCAGGGC	1	del 1bp
		mB3	GGAGAAAGAGCGAGGGATAGAGCGTTTGAAACACTG -GGGGGGATTGCTTTCTTCAGTTCTCCAAGCGTGAACGGCGGTTTCTCGCAGGGC	1	del 1bp
		mC1	GGAGAAAGAGCGAGGGATAGAGCGTTTGAAACACTGTCGGTGGGATCGCTTTCTTCAATTCTCCCAGTGTGAACGGCGGTTTCTCGCAGGGC	5	ins 1bp
		mC2	GGAGAAAGAGCGAGGGATAGAGCGTTTGAAACACTGTCGGTGGGATCGCTTTCTTCAATTCTCCCAGTGTGAACGGTGGTTTCTCGCAGGGC	1	ins 1bp	C+A
			T3 leaves FAD2 R1 T1-3-2-4
			Alignment of Camelina T3 leaf DNA with FAD2 target R1 region sequence	Copies	Ins/Del
		WT A	GGAGAAAGAGCGAGGGATAGAGCGTTTGAAACACTG CGGTGGGATTGCTTTCTTCAGATCTCCCAGCGTGAACGGTGGTTTCTCGCAGGGC	2
		WT B	GGAGAAAGAGCGAGGGATAGAGCGTTTGAAACACTG CGGGGGATTGCTTTCTTCAGTTCTCCAAGCGTGAACGGCGGTTTCTCGCAGGGC	0
		WT C	GGAGAAAGAGCGAGGGATAGAGCGTTTGAAACACTG CGGTGGGATCGCTTTCTTCAATTCTCCCAGTGTGAACGGCGGTTTCTCGCAGGGC	0
		mA1	GGAGAAAGAGCGAGGGATAGAGCGTTTGAAACACTGTCGGTGGGATTGCTTTCTTCAGATCTCCCAGCGTGAACGGTGGTTTCTCGCAGGGC	3	ins 1bp
		mA2	GGAGAAAGAGCGAGGGATAGAGCGTTTGAAACAC-- CGGTGGGATTGCTTTCTTCAGATCTCCCAGCGTGAACGGTGGTTTCTCGCAGGGC	1	del 2bp
		mA3	GGAGAAAGAGCGAGGGATAGAGCGTTTGCAATCCCACCGTGAACGGTGGGATTGCTTTCTTCAGATCTCCCAGCGTGAACGGTGGTTTCTCGCAGGGC	1	ins 15bp Del 8bp
		mA4	GGAGAAAGAGCGAGGGATAGAGCG------------ --GTGGGATTGCTTTCTTCAGTTCTCCAAGCGTGAACGGCGGTTTCTCGCAGGGC	1	del 14bp	A+B
		mB1	GGAGAAAGAGCGAGGGATAGAGCGTTTGAAACACTG -GGGGGGATTGCTTTCTTCAGTTCTCCAAGCGTGAACGGCGGTTTCTCGCAGGGC	3	del 1bp
		mB2	GGAGAAAGAGCGAGGGATAGAGCGTTTGAAACACTGTCGGGGGGATTGCTTTCTTCAGTTCTCCAAGCGTGAACGGCGGTTTCTCGCAGGGC	2	ins 1bp
		mB3	GGAGAAAGAGCGAGGGATAGAGCGTTTGAAACACTGCCGGGGGGATTGCTTTCTTCAGTTCTCCAAGCGTGAACGGCGGTTTCTCGCAGGGC	1	ins 1bp
		mB4	GGAGAAAGAGCG------------------------ --GGGGGATTGCTTTCTTCAGTTCTCCAAGCGTGAACGGCGGTTTCTCGCAGGGC	1	del 25bp
		mB5	GGAGAAAGAGCGAGGGATAGAGCGTTTGAAACACTGACGGGGGGATTGCTTTCTTCAGTTCTCCAAGCGTGAACGGCGGTTTCTCGCAGGGC	1	ins 1bp
		mB6	GGAGAAAGAGCGAGGGATAGAGCGTTTGAAAC---- -GGGGGGATTGCTTTCTTCAGTTCTCCAAGCGTGAACGGCGGTTTCTCGCAGGGC	1	del 5bp
		mB7	GGAGAAAGAGCGAGGGATAGAGCGTTTGAAACACTG --GGGGGATTGCTTTCTTCAGTTCTCCAAGCGTGAACGGCGGTTTCTCGCAGGGC	1	del 2bp
		mC1	GGAGAAAGAGCGAGGGATAGAGCGTTTGAAACAC-- CGGTGGGATCGCTTTCTTCAATTCTCCCAGTGTGAACGGCGGTTTCTCGCAAGGC	6	del 2bp
			T3 leaves FAD2 R1 T1-5-2-5
			Alignment of Camelina T3 leaf DNA with FAD2 target R1 region sequence	Copies	Ins/Del
		WT A	GGAGAAAGAGCGAGGGATAGAGCGTTTGAAACACTG CGGTGGGATTGCTTTCTTCAGATCTCCCAGCGTGAACGGTGGTTTCTCGCAGGGC	1
		WT B	GGAGAAAGAGCGAGGGATAGAGCGTTTGAAACACTG CGGGGGGATTGCTTTCTTCAGTTCTCCAAGCGTGAACGGCGGTTTCTCGCAGGGC	0
		WT C	GGAGAAAGAGCGAGGGATAGAGCGTTTGAAACACTG CGGTGGGATCGCTTTCTTCAATTCTCCCAGTGTGAACGGCGGTTTCTCGCAAGGC	1
		mA1	GGAGAAAGAGCGAGGGATAGAGCGTTTGAAACACTGGCGGTGGGATTGCTTTCTTCAGATCTCCCAGCGTGAACGGTGGTTTCTCGCAGGGC	1	ins 1bp
		mA2	GGAGAAAGAGCGAGGGATAGAGCGTTTGAAACACTG --GTGGGATTGCTTTCTTCAGATCTCCCAGCGTGAACGGTGGTTTCTCGCAGGGC	1	del 2bp
		mA3	GGAGAAAGAGCGAGGGATAG---------------- -----------CTTTCTTCAGATCTCCCAGCGTGAACGGTGGTTTCTCGCAGGGC	1	del 27bp
		mB1	GGAGAAAGAGCGAGGGATAGAGCGTTTGAAACACTGTCGGGGGGATTGCTTTCTTCAGTTCTCCAAGCGTGAACGGCGGTTTCTCGCAGGGC	2	ins 1bp
		mB2	GGAGAAAGAGCGAGGGATAGAGCGTTTGAAACACTG GC-----ATTGCTTTCTTCAGTTCTCCAAGCGTGAACGGCGGTTTCTCGCAGGGC	1	ins 2bp del 7bp
		mC1	GGAGAAAGAGCGAGGGATAGAGCGTTTGAAACACTGTCGGTGGGATCGCTTTCTTCAATTCTCCCAGTGTGAACGGCGGTTTCTCGCAAGGC	2	ins 2bp
		mC2	GGAGAAAGAGCGAGGGATAGAGCGTTTGAAACACTGACGGTGGGATCGCTTTCTTCAATTCTCCCAGTGTGAACGGCGGTTTCTCGCAAGGC	1	ins 1bp
			T3 leaves FAD2 R2 T1-5-3-1
			Alignment of Camelina T3 leaf DNA with FAD2 target R2 region sequence	Copies	Ins/Del
		WT A	GACAAGCCCAATAGAGGGGCCAAGCCAAGTAAGAGAGAGGCTGA GGGAGGAGAGAAAAGTAATTGGTGGCGACGTAGTAGAAGCAGGAGGCAATAATGA	1
		WT B	GACAGGCCCAGTAGAGAGGCCAAGCCAAGTAAGAGAGAGGCTGA GGGAGGAGAGAGAAGTAATTGGTGGCGACGTAGTAGAAGCAGGAGGCAACAATGA	1
		WT C	GACAAGCCCAATAGAGGGGCCAAGCCAAGTAAGAGAGAGGCTGA GGGAGGAGAGAGAAGTAATTGGTGGCGACGTAGTAGAAGCAGGAGGCAACAATGA	4
		mA1	GACAAGCCCAATAGAGGGGC------------------------ ---AGGAGAGAAAAGTAATTGGTGGCGACGTAGTAGAAGCAGGAGGCAACAATGA	1	del 27bp	A+C
		mA2	GACAAGCCCAATAGAGGGGCCAAGCCAAGTAAGAGAGAGGCTGA ------------------TTGGTGGCGACGTAGTAGAAGCAGGAGGCAATAATGA	1	del 18bp
		mA3	GACAAGCCCAATAGAGGGGCCAAGCCAAGTAAGAGAGAGGCTGAAGGGAGGAGAGAAAAGTAATTGGTGGCGACGTAGTAGAAGCAGGAGGCAATAATGA	1	ins 1bp
		mC1	GACAAGCCCAATAGAGGGGCCAAGCCAAGTAAG----------- -GGAGGAGAGAGAAGTAATTGGTGGCGACGTAGTAGAAGCAGGAGGCAACAATGA	1	del 12bp
		mC2	GACAAGCCCAATAGAGGGGCCAAGCCAAGTAAGAGAGAGGCTGA GGGAGGAGAGAGAAGTAATTGGTGGCGACGTAGTAGAAGCAGGAGGCAATAATGA	1		C+A
			T3 leaves FAD2 R2 T1-5-3-3
			Alignment of Camelina T3 leaf DNA with FAD2 target R2 region sequence	Copies	Ins/Del
		WT A	GACAAGCCCAATAGAGGGGCCAAGCCAAGTAAGAGAGAGGCTGA GGGAGGAGAGAAAAGTAATTGGTGGCGACGTAGTAGAAGCAGGAGGCAATAATGA	0
		WT B	GACAGGCCCAGTAGAGAGGCCAAGCCAAGTAAGAGAGAGGCTGA GGGAGGAGAGAGAAGTAATTGGTGGCGACGTAGTAGAAGCAGGAGGCAACAATGA	4
		WT C	GACAAGCCCAATAGAGGGGCCAAGCCAAGTAAGAGAGAGGCTGA GGGAGGAGAGAGAAGTAATTGGTGGCGACGTAGTAGAAGCAGGAGGCAACAATGA	1
		mA1	GACAAGCCCAATAGAGGGGCCAAGCCAAGTAAGAGAGAGGCTGA GGGAGGAGAGAAAAGTAATTGGTGGCGACGTAGTAGAAGCAGGAGGCAACAATGA	2		A+C
		mB1	GACAGGCCCAGTAGAGAGGCCAAGCCAAGTAAGAGAGAGGCTG- -GGAGGAGAGAGAAGTAATTGGTGGCGACGTAGTAGAAGCAGGAGGCAACAATGA	1	del 2bp
		mB2	GACAGGCCCAGTAGAGAGGCCAAGCCAAGTAAGAGAGAGGCTGATGGGAGGAGAGAGAAGTAATTGGTGGCGACGTAGTAGAAGCAGGAGGCAACAATGA	1	ins 1bp
		mC1	GACAAGCCCAATAGAGGGGCCAAGCCAAGTAAGAGAGAG----A GGGAGGAGAGAGAAGTAATTGGTGGCGACGTAGTAGAAGCAGGAGGCAACAATGA	1	del 4bp
		mC2	GACAAGCCCAATAGAGGGGCCAAGCCAAGTAAGAGAGAGGCTGAAGGGAGGAGAGAGAAGTAATTGGTGGCGACGTAGTAGAAGCAGGAGGCAACAATGA	3	ins 1bp
			Summary of Data
				Number	% Total	% Mutant
			Total number of DNA sequences analyed	328	100
			Wild-type Sequences	69	21	0
			Mutated sequences	259	79	100
			(50% T, 33% A, 12% G, 6% C) 1 base pair insertion	134	41	52
			2 base pair insertion	7	2	3
			3 base pair insertion	1	<1	<1
			Large (>3 bp) insertion	12	4	5
			1 base pair deletion	25	8	10
			2 base pair deletion	18	6	7
			3 base pair deletion	10	3	4
			Large (>3 bp)deletion	48	15	19
			PCR-generated Recombination Events	21	6	8
