# Supplementary material for: Significant enhancement of fatty acid composition in seeds of the allohexaploid, Camelina sativa, using CRISPR/Cas9 gene editing
Source: Plant Biotechnol J. 2017 Jan 12;15(5):648–57. doi: 10.1111/pbi.12663 (PMC5399004; doi:10.1111/pbi.12663)
Supplement: Supplementary file 4 — Data Set S3 Analyses of DNA sequences from wild‐type Camelina plants and plants expressing CRISPR/Cas9. [file PBI-15-648-s006.xlsx]

## Sheet: Sheet1
						Read counts																				All three homoeologs			All three homoeologs			Proportions of homoeologs			Proportions of homoeologs			A homoeolog			A homoeolog			B homoeolog			B homoeolog
Sample	All reads	Chimeric reads	% Chimeric	Homoeolog could be determined	Could Not Trim	Illumina Reads used for analysis	Sanger Reads	WT_A	WT_B	WT_C	WT_A	WT_B	WT_C	Indel_A	Indel_B	Indel_C	Indel_A	Indel_B	Indel_C	SNP_A	SNP_B	SNP_C	SNP_A	SNP_B	SNP_C	%Indel	%SNP	%WT	%Indel	%SNP	%WT	%A	%B	%C	%A	%B	%C	%Indel	%SNP	%WT	%Indel	%SNP	%WT	%Indel	%SNP	%WT	%Indel	%SNP	%WT
T1_1_1_4	8253	1055	12.7832	7198	158	7040	9	608	300	771	1	0	1	795	1404	1742	3	2	1	67	0	71	0	0	0	68.4439	2.39667	29.1594	75	0	25	25.5297	29.5936	44.8767	50	25	25	54.0816	4.55782	41.3605	75	0	25	82.3944	0	17.6056	100	0	0
T1_1_1_5	15314	2300	15.0189	13014	25	12989		1002	291	829				2288	3110	2580				71	0	42				78.1161	1.10643	20.7774				32.909	33.3007	33.7903				68.075	2.11247	29.8126				91.4437	0	8.55631
T1_1_1_6	13610	1683	12.3659	11927	23	11904		787	247	589				1921	2854	3041				47	0	31				82.1267	0.819586	17.0537				28.9482	32.5838	38.468				69.7278	1.70599	28.5662				92.0348	0	7.96517
T1_1_1x	24092	4725	19.6123	19367	272	19095		1980	3771	4741				3123	1520	914				153	188	398				33.101	4.40195	62.497				31.3081	32.6364	36.0555				59.4178	2.91096	37.6712				27.7423	3.43128	68.8264
T1_1_2_4	22720	2292	10.088	20428	265	20163	12	1822	358	1862	1	0	1	2482	5422	4745	3	3	3	87	0	86	1	0	0	75.0059	1.02585	23.9682				26.0377	34.2742	39.6881	41.6667	25	33.3333	56.5247	1.98133	41.494	60	20	20	93.8062	0	6.19377	100	0	0
T1_1_3	13157	1676	12.7385	11481	22	11459	26	159	84	99	0	0	0	2364	2686	3054	11	6	9	0	0	1	0	0	0	95.9394	0.0118385	4.04877	100	0	0	29.8686	32.7927	37.3387	42.3077	23.0769	34.6154	93.698	0	6.30202	100	0	0	96.9675	0	3.03249	100	0	0
T1_1_3Seed	11223	1005	8.95482	10218	29	10189	21	974	584	1307	2	1	9	1305	2093	1732	3	3	3	64	0	57	0	0	0	63.2085	1.49088	35.3006	42.8571	0	57.1429	28.8689	32.9842	38.1469	23.8095	19.0476	57.1429	55.6978	2.73154	41.5706	60	0	40	78.1845	0	21.8155	75	0	25
T1_1_3_2	13865	1525	10.9989	12340	64	12276	20	901	568	1426	2	1	3	2746	2528	1701	6	3	4	45	0	60	0	0	0	69.9248	1.05263	29.0226	68.4211	0	31.5789	37.0125	31.0376	31.9499	42.1053	21.0526	36.8421	74.377	1.21885	24.4041	75	0	25	81.6537	0	18.3463	75	0	25
T1_1_3_3	13130	1449	11.0358	11681	21	11660		1303	390	1116				1618	2739	2003				60	2	47				68.5493	1.17482	30.2759				32.1298	33.7465	34.1237				54.2771	2.01275	43.7102				87.48	0.0638774	12.4561
T1_1_4_1	14739	3604	24.4521	11135	111	11024		572	451	689				869	2616	3577				37	9	46				79.6526	1.03767	19.3097				16.6704	34.6943	48.6352				58.7957	2.50338	38.7009				85.0455	0.292588	14.6619
T1_1_4_2	10158	1192	11.7346	8966	0	8966		1176	391	1013				941	2077	1197				60	1	61				60.9368	1.76377	37.2994				31.4732	35.6947	32.8322				43.2246	2.75609	54.0193				84.1231	0.0405022	15.8364
T1_1_4_5	13213	1277	9.66472	11936	51	11885		1691	350	793				2119	1780	2886				96	0	45				69.5184	1.44467	29.0369				40.0205	21.8238	38.1557				54.2499	2.45776	43.2924				83.5681	0	16.4319
T1_1_4_6	12904	1257	9.74117	11647	25	11622	20	1524	288	586	1	0	0	1351	2736	3139	8	5	6	76	1	23	0	0	0	74.311	1.02838	24.6606	95	0	5	30.3476	31.1086	38.5438	45	25	30	45.7811	2.5754	51.6435	88.8889	0	11.1111	90.4463	0.0330579	9.52066	100	0	0
T1_2_2	28815	6590	22.87	22225	168	22057	12	1467	1472	3297	0	1	1	1514	5309	4337	3	0	7	86	34	179	0	0	0	63.0687	1.68974	35.2416	83.3333	0	16.6667	17.3326	38.5137	44.1537	25	8.33333	66.6667	49.3642	2.80404	47.8318	100	0	0	77.9017	0.498899	21.5994	0	0	100
T1_3_2_4	24333	2339	9.61246	21994	197	21797	24	1044	1005	130	2	0	0	5519	4559	6212	6	10	6	54	27	0	0	0	0	87.8167	0.436658	11.7466	91.6667	0	8.33333	35.6712	30.1402	34.1887	33.3333	41.6667	25	83.4064	0.81608	15.7775	75	0	25	81.5418	0.482919	17.9753	100	0	0
T1_4_2_3	13753	1560	11.343	12193	56	12137		1826	965	1677				1348	2278	1488				83	27	60				52.4405	1.74323	45.8162				33.3983	33.5316	33.0701				41.3878	2.54836	56.0639				69.6636	0.825688	29.5107
T1_4_2_4	16526	1855	11.2247	14671	77	14594		2042	1364	2452				1353	2346	1870				222	28	202				46.8811	3.80503	49.3139				30.4487	31.4673	38.084				37.4067	6.13768	56.4556				62.7608	0.749064	36.4901
T1_4_3	19644	5334	27.1533	14310	22	14288	23	605	215	625	1	0	1	2795	3580	2916	7	7	7	3	0	22	0	0	0	86.3396	0.23232	13.4281	91.3043	0	8.69565	31.6235	35.2662	33.1103	34.7826	30.4348	34.7826	82.1334	0.0881575	17.7784	87.5	0	12.5	94.3347	0	5.66535	100	0	0
T1_4_4_3	12086	1084	8.96906	11002	54	10948		1133	103	1190				1197	3190	2004				55	0	57				71.5758	1.25434	27.1699				26.7107	36.8798	36.4095				50.1887	2.30608	47.5052				96.8722	0	3.12785
T1_5_1	28684	6298	21.9565	22386	146	22240	30	1330	452	1419	0	0	0	3722	5980	4759	6	15	9	68	6	66	0	0	0	81.2324	0.786428	17.9811	100	0	0	28.7608	36.1645	35.0747	20	50	30	72.6953	1.32812	25.9766	100	0	0	92.886	0.0931966	7.02081	100	0	0
T1_5_1Seed	13522	1600	11.8326	11922	0	11922	21	1570	889	1716	7	0	1	1365	2419	1504	2	3	5	113	1	105	1	0	1	54.6168	2.26193	43.1213	50	10	40	31.4811	34.1768	34.3421	50	15	35	44.7835	3.70735	51.5092	20	10	70	73.1037	0.0302206	26.8661	100	0	0
T1_5_1_1	14711	1601	10.883	13110	0	13110	26	604	91	605	2	0	2	2565	3197	3372	9	8	5	32	0	52	0	0	0	86.8416	0.798631	12.3598	84.6154	0	15.3846	30.4335	31.2607	38.3058	42.3077	30.7692	26.9231	80.1312	0.999688	18.8691	81.8182	0	18.1818	97.2324	0	2.76764	100	0	0
T1_5_1_2	12828	1219	9.50265	11609	0	11609		1679	742	1646				1250	2364	1509				84	3	94				54.6687	1.93149	43.3999				32.1524	33.1768	34.6708				41.4869	2.78792	55.7252				76.0373	0.096494	23.8662
T1_5_1_3	12494	1167	9.34048	11327	24	11303		551	134	479				2137	2978	2465				32	0	31				86.0679	0.71534	13.2168				30.8845	35.3355	33.7799				78.5662	1.17647	20.2574				95.6941	0	4.30591
T1_5_1_4	12236	1486	12.1445	10750	22	10728	14	1047	337	626	1	0	1	1554	2443	2467	4	6	2	61	26	24	0	0	0	75.2941	1.29295	23.4129	85.7143	0	14.2857	31.0076	32.6849	36.3075	35.7143	42.8571	21.4286	58.3772	2.29151	39.3313	80	0	20	87.0634	0.926586	12.01	100	0	0
T1_5_1_6	12655	1201	9.49032	11454	105	11349		1395	470	1837				1044	2695	1777				75	0	76				58.875	1.6117	39.5133				26.8332	33.7816	39.3852				41.5274	2.98329	55.4893				85.1501	0	14.8499
T1_5_2_5	24483	2981	12.1758	21502	74	21428	11	2147	427	1465	1	0	1	3990	5270	4057	3	3	3	108	1	89	0	0	0	75.8631	1.12795	23.009	81.8182	0	18.1818	35.5759	32.4598	31.9642	36.3636	27.2727	36.3636	63.8911	1.72938	34.3795	75	0	25	92.4886	0.01755	7.49386	100	0	0
T1_5_3_1							11				1	1	4				3	0	1				0	0	0				40	0	60				40	10	50				75	0	25				0	0	100
T1_5_3_3							13				0	4	1				2	2	4				0	0	0				61.5385	0	38.4615				15.3846	46.1538	38.4615										33.3333	0	66.6667
T1_5_5	12945	2939	22.7037	10006	0	10006	7	272	67	310	0	0	0	1640	2808	2403	2	1	4	0	1	0	0	0	0	91.3345	0.0133316	8.65218	100	0	0	25.4899	38.3416	36.1685	28.5714	14.2857	57.1429	85.7741	0	14.2259	100	0	0	97.6356	0.0347705	2.32962	100	0	0
T1_5_1_1x							13				0	2	5				3	3	0				0	0	0				46.1538	0	53.8462				23.0769	38.4615	38.4615				100	0	0				60	0	40
T1_5_1_1xSeed							16				1	1	4				3	4	2				0	0	0				60	0	40				26.6667	33.3333	40				75	0	25				80	0	20
Sum	446093	64294	380.391	381799	2011	379788	329	33211	16806	35295	23	11	35	56915	84981	75451	87	84	81	1939	355	2025	2	0	1
Average	15931.9	2296.21	13.5854	13635.7	71.8214	13563.9	17.6471	1186.11	600.214	1260.54	1.29412	0.470588	1.52941	2032.68	3035.04	2694.68	4.76471	4.52941	4.64706	69.25	12.6786	72.3214	0.117647	0	0.0588235	71.134	1.37344	27.4926	78.2043	0.625	21.1707	29.9617	33.1947	36.8436	35.6675	26.7618	37.5707	60.6803	2.18673	37.133	78.3254	1.875	19.7996	84.1163	0.272025	15.6117	81.3725	0	18.6275
WT1	16116	4591	28.4872	11525	181	11344		3094	3085	3394				0	0	0				243	165	325				0	7.11236	92.8876				32.3792	31.535	36.0858				0	7.28199	92.718				0	5.07692	94.9231
WT2	22362	2582	11.5464	19780	422	19358		4940	5423	6020				45	68	111				436	289	495				1.25652	6.84355	91.8999				30.4089	32.4227	37.1683				0.830105	8.0428	91.1271				1.17647	5	93.8235
Sum	38478	7173	40.0336	31305	603	30702	0	8034	8508	9414				45	68	111				679	454	820
Average	19239	3586.5	20.0168	15652.5	301.5	15351	#DIV/0!	4017	4254	4707				22.5	34	55.5				339.5	227	410				0.628261	6.97796	92.3938				31.3941	31.9789	36.6271				0.415053	7.66239	91.9226				0.588235	5.03846	94.3733
Sanger - blue
Illumina - purple
Mean seed samples								2544	1473	3023	10	2	14	2670	4512	3236	8	10	10	177	1	162	1	0	1	58.5347	1.91033	39.555	50	3.57143	46.4286	30.2899	33.633	36.0771	33.9286	21.4286	44.6429	49.527	3.28325	47.1898	42.1053	5.26316	52.6316	75.3759	0.0167056	24.6074	83.3333	0	16.6667
Mean leaf samples								30667	15333	32272	13	9	21	54245	80469	72215	79	74	71	1762	354	1863	1	0	0	71.5572	1.37596	27.0669	83.5821	0.373134	16.0448	29.9723	33.2513	36.7764	34.7015	30.9701	34.3284	62.5851	2.0329	35.382	84.9462	1.07527	13.9785	83.6859	0.368152	15.946	89.1566	0	10.8434
[truncated: 6 more columns]
