# Supplementary material for: Significant enhancement of fatty acid composition in seeds of the allohexaploid, Camelina sativa, using CRISPR/Cas9 gene editing
Source: Plant Biotechnol J. 2017 Jan 12;15(5):648–57. doi: 10.1111/pbi.12663 (PMC5399004; doi:10.1111/pbi.12663)
Supplement: Supplementary file 5 — Data Set S4 Abundance of various mutations in wild‐type Camelina plants and transgenic Camelina plants expressing CRISPR/Cas9. [file PBI-15-648-s002.xls]

## Sheet: tableOfTargets_PL.txt
					Percentage of no. of mutant sequence reads relative to the no. of WT subgenome reads					>400% =			200-400% =			100-200% =			50-100% =			25-50% =
Subgen	T1_1_1_4	T1_1_1_5	T1_1_1_6	T1_1_1x	T1_1_2_4	T1_1_3	T1_1_3Seed	T1_1_3_2	T1_1_3_3	T1_1_4_1	T1_1_4_2	T1_1_4_5	T1_1_4_6	T1_2_2	T1_3_2_4	T1_4_2_3	T1_4_2_4	T1_4_3	T1_4_4_3	T1_5_1	T1_5_1Seed	T1_5_1_1	T1_5_1_2	T1_5_1_3	T1_5_1_4	T1_5_1_6	T1_5_2_5	T1_5_5	WT1	WT2	Total	Sequence	Size vs. WT	Mutation description
A	0	0	0	0	0	0	0	0	0	0	0	0	0	0	0	0	0	0	0	0	0	0	0	0	0	0	1	0	0	0	1	GAGGGATAGAGCGTTTGAAACAC-GCGGGGGGAT	-1	deletion
A	0	0	0	0	0	0	0	0	0	0	0	0	0	0	0	0	0	0	0	0	0	0	0	0	0	0	0	0	0	23	23	GAGGGATAGAGCGTGTGAAACACTGCGGTGGGATT	0	T>G substitution
A	0	0	0	0	32	0	0	0	0	0	0	0	0	0	0	0	0	0	0	0	0	0	0	0	0	0	0	0	0	0	32	.------------------------------GATT	-191	Large deletion
A	0	0	0	0	0	0	0	0	0	0	0	0	0	0	0	0	0	0	0	0	0	0	0	0	0	0	0	0	0	32	32	GAGGGATAGAGCGGTTGAAACACTGCGGTGGGATT	0	T>G substitution
A	0	0	0	0	0	0	0	0	0	0	0	0	0	0	30	0	0	0	0	0	0	0	0	0	0	0	0	0	0	0	30	GAGGGATAGAGCGTTTGAAACACTGTCGGTGGGAGT	1	T insertion
A	0	0	0	0	0	0	0	1	0	0	0	0	0	0	0	0	0	1	0	0	0	0	0	0	0	0	1	0	0	0	3	GAGGGATAGAGCGTTTGAAACAC-----TGGGGGATT	-5	deletion
A	87	0	0	0	0	0	0	0	0	0	0	0	0	0	0	0	0	0	0	0	0	0	0	0	0	0	0	0	0	0	87	.-------------------------GCGGTGGGATT	-183	Large deletion
A	0	0	0	0	0	0	0	38	0	0	0	0	0	0	56	0	0	0	0	0	0	0	0	0	0	0	0	0	0	0	94	GAGGGATAGAGCGTTTGAAACACTGTCGGTGGGATT	1	T insertion
A	0	0	0	0	0	0	0	0	0	0	0	0	0	0	26	0	0	0	0	0	0	0	0	0	0	0	0	0	0	0	26	GAGGGATAGAGCGTTTGAAACACTGTCGGTGGGATG	1	T insertion
A	0	0	0	0	0	4	0	0	0	7	0	0	10	0	8	1	0	17	0	9	0	13	0	0	0	0	0	0	0	0	69	GAGGGATAGAGCGTTTGAAACACT------------	-11	unclear
A	0	0	0	0	0	15	0	0	0	0	0	0	0	2	0	0	0	11	0	4	0	0	0	0	7	0	0	0	0	0	39	GAGGGATAGAGCGTTT-------------------	-19	unclear
A	23	0	0	0	0	0	0	0	0	0	0	0	0	0	0	0	0	0	0	0	0	0	0	0	0	0	0	0	0	0	23	GAGGGATAGAGCGTTTGAAACAC-GCGGTGGGATT	-1	deletion
A	0	49	41	0	41	48	79	0	42	0	0	55	0	33	58	32	0	60	0	53	101	56	61	52	42	38	91	29	0	0	1061	GAGGGATAGAGCGTTTGAAACACTGCCGGTGGGATT	1	C insertion
A	0	0	0	0	22	0	0	0	0	0	0	0	0	0	0	0	0	0	0	0	0	0	0	0	0	0	0	0	0	0	22	-----------------------------------	-122	Large deletion
A	0	0	0	0	0	0	0	0	0	0	0	0	0	0	0	0	28	0	0	0	0	0	0	0	0	0	0	0	0	29	57	GAGGGATAGAGCGTTTGAAACGCTGCGGTGGGATT	0	A>G substitution
A	0	0	0	26	0	0	0	0	0	0	0	0	0	0	0	0	0	0	0	0	0	0	0	0	0	0	0	0	0	0	26	GAGGGATAGAGCGTTTGAAACACTG-GGTGGGATT	-1	deletion, T>G sub.
A	0	0	0	0	0	0	0	0	0	0	0	0	0	0	0	0	0	0	0	0	0	0	0	0	0	0	21	0	0	0	21	GAGGGATAGAGCGTTTGAAACACTG-TGTGGGATT	-1	deletion plus 1bp sub.
A	0	75	0	98	73	55	0	26	52	0	0	0	27	78	45	0	34	104	0	82	0	52	0	39	41	0	130	59	0	0	1070	GAGGGATAGAGCGTTTGAAACACT---GTGGGATT	-3	deletion
A	0	0	0	0	0	0	0	26	0	0	0	0	0	0	32	0	0	0	0	0	0	0	0	0	0	0	0	0	0	0	58	GAGGGATAGAGCGTTTGAAACACTGTCGGTGGGATT	1	T insertion
A	0	0	0	0	23	0	0	0	0	0	0	0	0	0	0	0	0	0	0	0	0	0	0	0	0	0	0	0	0	0	23	.-------------------------CGGTGGGATT	-118	Large deletion
A	87	154	120	143	227	127	147	35	146	33	84	130	119	94	133	103	94	143	65	182	167	193	93	182	114	91	410	99	0	0	3715	GAGGGATAGAGCGTTTGAAACACTGGCGGTGGGATT	1	G insertion
A	0	0	0	0	0	0	0	0	0	0	0	0	29	0	0	0	0	0	0	0	0	0	0	0	0	0	0	0	0	0	29	GAGGGATAGAGCGTTTGAAACACT------------CGATGACACAAGGATTGGCCTCGGTGGGATT	20	20 insertion, 2 sub.
A	0	0	0	0	0	0	0	0	0	0	0	1	0	0	1	0	0	0	0	0	0	0	0	0	0	0	0	1	0	0	3	GAGGGATAGAGCGTTTGAAACAC--CGGTGGGATC	-2	deletion
A	29	50	37	0	71	70	0	0	48	0	28	25	52	54	0	28	33	73	33	95	0	0	0	56	42	37	86	40	0	0	987	GAGGGATAGAGCGTTTGAAACA---CGGTGGGATT	-3	deletion
A	0	0	23	0	0	0	29	0	0	27	0	0	0	0	0	0	0	0	0	0	0	0	0	0	0	0	0	0	0	0	79	.----------------------------GGGATT	-169	Large deletion
A	0	0	0	1	0	0	0	0	0	0	0	0	0	0	0	0	0	0	0	0	0	0	0	0	0	0	0	0	0	0	1	GAGGGATAGAGCGTTTGAAACACGGCGGGGGGATT	0	T>G substitution
A	0	0	0	0	0	0	0	0	0	0	0	0	0	0	22	0	0	0	0	0	0	0	0	0	0	0	0	0	0	0	22	GAGGGATAGAGCGTGTGAAACACTGTCGGTGGGATT	1	T>G sub. and T insert.
A	0	0	0	0	0	0	0	0	0	0	0	0	0	0	37	0	0	25	0	28	0	0	0	49	0	0	25	0	0	0	164	GAGGGATAGAGCGTTTGAA------CGGTGGGATT	-6	deletion
A	0	1	3	0	5	2	0	0	0	1	5	0	0	4	2	0	3	2	3	3	1	2	0	1	2	0	1	1	0	0	42	GAGGGATAGAGCGTTTGAAACACTGTCGGGGGGATT	1	T insertion
A	0	42	0	0	39	51	30	0	34	30	23	25	0	32	37	33	106	64	0	84	40	28	0	28	36	34	54	28	0	0	878	GAGGGATAGAGCGTTTGAAA-----CGGTGGGATT	-5	deletion
A	23	0	0	0	0	0	0	0	0	0	0	0	0	0	0	0	0	0	0	0	0	0	0	0	0	0	0	0	0	0	23	GAGGGATAGAGCGTTTGAAACA-----GTGGGATT	-5	deletion
A	0	0	0	0	0	0	0	0	0	0	0	0	1	0	0	0	0	3	0	2	0	0	0	0	0	0	0	0	0	0	6	GAGGGATAGAGCGTTTGAAACACT-CGGGGGGATT	-1	deletion
A	0	49	23	0	59	70	0	0	40	21	19	57	16	24	0	0	43	63	0	54	0	43	18	52	23	0	16	26	0	0	716	GAGGGATAGAGCGTTTGAAACAC-----TGGGATT	-5	deletion
A	0	0	0	24	0	0	0	0	0	0	0	0	0	0	0	0	0	0	0	0	0	0	0	0	0	0	0	0	0	0	24	GAGGGATAGAGCGTTTGAAACAGTGGGTGGGATT	-1	deletion, C>G sub.
A	0	0	0	0	0	0	0	0	0	30	0	0	0	0	0	0	0	0	0	0	0	0	0	0	0	0	0	0	0	0	30	CCGACTGTGTCATCGAGCCACTGGTAGTCGCTGAATGCGTGGTGACCGCATTCTAGCTTTCTTCAGATCTCCCAGCGTGAACGGTGGTTTCTCGCAGGGCACACGCTTTATGGCATCGGTTTCAGATTTCTTGGAAGAAGAAGAAGGAACTGGCA	120	unclear
A	53	30	0	0	26	54	0	0	0	0	0	24	0	28	50	23	41	68	27	36	77	44	0	34	22	0	51	25	0	0	713	GAGGGATAGAG--------------CGGTGGGATT	-14	deletion
A	0	1	0	0	0	0	0	0	0	0	0	0	1	3	0	1	1	1	1	1	0	0	0	0	0	0	0	0	9	1	20	GAGGGATAGAGCGTTTGAAACACTGCGGTGGGATC	0	WTC
A	0	0	0	0	0	0	0	0	0	0	0	0	0	0	0	0	0	1	0	0	0	0	0	0	0	0	0	0	0	0	1	GAGGGATAGAGCGTTTGAAACA---CGGTGGGATC	-3	deletion
A	0	25	34	0	25	65	0	0	0	0	25	42	0	26	20	0	0	68	0	69	0	0	0	38	31	0	46	31	0	0	545	GAGGGATAGAGCGTTTGAAACAC--CGGTGGGATT	-2	deletion
A	0	0	0	0	0	0	0	0	0	0	0	0	0	1	0	0	0	0	0	1	0	0	0	1	0	0	0	1	0	0	4	GAGGGATAGAGCGTTTGAAACACTGGCGGTGGGATC	1	G insertion
A	0	0	0	0	0	0	0	0	0	0	0	0	0	0	0	1	0	0	0	0	0	0	0	0	0	0	0	0	0	0	1	GAGGGATAGAGCGTTTGAAACAC-----TGGGATC	-5	deletion
A	0	0	0	0	0	0	0	0	0	0	0	0	0	0	59	0	0	0	0	0	0	0	0	0	0	0	0	0	0	0	59	GAGGGATAGAGCGTTTG----------GTGGGATT	-10	deletion
A	24	0	0	0	0	0	0	0	0	0	0	0	0	0	0	0	0	0	0	0	0	0	0	0	0	0	0	0	0	0	24	GAGGGATAGAGCGTTTGAAACACTGCGGTAGGATT	0	G>A substitution
A	0	0	0	0	0	0	0	0	0	0	0	0	0	0	0	0	0	0	0	0	0	0	0	0	0	1	0	0	0	0	1	GAGGGATAGAGCGTTTGAAAC-----GGTGGGATC	-5	deletion
A	39	184	163	0	213	206	30	63	127	132	108	230	134	158	216	109	116	256	177	288	68	222	133	190	126	150	320	219	0	0	4377	GAGGGATAGAGCGTTTGAAACACT-CGGTGGGATT	-1	deletion
A	0	0	0	0	0	0	0	0	0	0	0	0	0	0	0	0	0	0	0	0	0	0	0	0	0	0	21	0	0	0	21	GAGGGATAGAGCGTTTGAA-------GGTGGGATT	-7	deletion
A	0	0	0	0	0	0	0	0	0	0	0	0	0	0	0	0	0	0	0	0	0	1	0	0	0	0	0	0	0	0	1	GAGGGATAGAGCGTTTGAAACACT---GTGGGATC	-3	deletion
A	0	18	17	0	6	19	0	5	0	0	0	4	0	7	25	0	9	25	0	12	0	0	0	4	0	0	28	0	0	0	179	GA---------------------------GGGATT	-27	deletion
A	0	0	0	0	0	0	0	0	0	0	0	0	0	0	0	0	0	0	0	1	0	0	0	0	0	0	0	0	0	0	1	GAGGGATAGAGCGTTTGAAACACT-CGGTGGGATC	-1	G deletion
A	0	0	0	28	0	0	0	0	0	0	0	0	0	0	0	0	21	0	0	0	20	0	0	0	0	0	0	0	47	42	158	GAGGGAGAGAGCGTTTGAAACACTGCGGTGGGATT	0	T>G substitution
A	24	189	122	2641	182	250	25	36	88	60	70	229	78	209	111	101	74	255	103	257	39	196	70	137	98	59	307	161	0	0	6171	GAGGGATAGAGCGTTTGAAACACTG-GGTGGGATT	-1	C deletion
A	0	0	0	0	0	0	0	0	0	0	0	0	0	0	0	0	0	0	0	0	1	0	0	0	0	0	1	1	0	0	3	GAGGGATAGAGCGTTTGAAACACTGCCGGGGGGATT	1	C insertion
A	0	0	0	28	26	0	0	0	0	0	0	27	25	0	0	33	33	0	0	22	0	0	0	0	0	22	0	0	36	60	312	GAGGGATAGAGCGTTTGAAACACTGCGGTGGGATT	0	T>G substitution
A	41	0	0	0	0	0	0	0	0	0	0	0	0	0	0	0	0	0	0	0	0	0	0	0	0	0	0	0	0	0	41	GAGGGATAGAGCGTTTGA-------CGGTGGGATT	-7	deletion
A	0	0	8	0	0	12	0	0	0	0	0	0	0	1	0	0	0	0	0	5	0	0	0	0	0	0	0	0	0	0	26	GAGGGATAGAGCGTTTGAAACACTGG----GGATT	-4	deletion
A	0	0	0	1	0	0	0	0	0	0	0	0	0	0	0	0	0	0	0	0	0	0	0	0	0	0	0	0	0	0	1	GAGGGATAGAGCGTTTGAAACACTGCGGGGGGAGT	0	T>G substitution
A	0	0	0	0	0	8	0	0	0	0	0	0	0	6	0	0	0	11	0	4	0	0	4	0	0	0	8	0	0	0	41	GAGGGATAGAGCGTTTGAAACACT-------GATT	-7	deletion, unclear size
A	0	0	1	0	0	0	0	1	0	0	0	0	0	0	1	0	1	3	0	3	0	1	0	0	0	0	0	0	0	0	11	GAGGGATAGAGCGTTTGAAACACTGTCGGTGGGATC	1	T insertion
A	0	0	0	0	0	0	0	0	0	0	0	0	0	0	0	0	0	0	0	0	0	0	0	0	0	0	0	0	1	0	1	GAGGGATAGAGCGGTTGAAACACTGCGGGGGGATT	0	T>G substitution
A	0	0	0	0	0	1	0	0	0	0	0	0	0	0	0	0	0	1	0	1	0	0	0	0	1	0	0	0	0	0	4	GAGGGATAGAGCGTTTGAAACACTG-GGTGGGATC	-1	deletion
A	31	0	0	0	0	0	0	0	0	0	0	0	0	0	0	0	0	0	0	0	0	0	0	0	0	0	0	0	0	0	31	GAGGGATAGAGCGTT----------CGGTGGGATT	-10	deletion
A	0	0	0	0	0	0	0	0	0	0	0	0	0	0	0	0	0	1	0	0	0	0	0	0	0	0	0	0	0	0	1	GAGGGATAGAGCGTTTGAAACAC--CGGGGGGATT	-2	deletion
A	0	0	0	0	0	0	0	0	0	0	0	0	0	0	0	0	0	1	0	0	0	0	0	0	1	0	0	0	0	0	2	GAGGGATAGAGCGTTTGAAACACT--GGGGGGATT	-2	deletion
A	51	78	40	0	61	80	0	33	32	0	28	69	55	56	62	53	0	93	27	80	0	80	35	47	53	24	106	36	0	0	1279	GAGGGATAGAGCGTTTGAAACACT--GGTGGGATT	-2	deletion
A	0	34	36	0	31	46	0	0	0	0	0	0	0	23	0	0	24	53	0	45	0	39	0	0	0	0	0	26	0	0	357	G--------------------------GTGGGATT	-26	unclear
A	0	0	0	1	0	0	0	0	0	0	0	0	0	0	0	0	0	0	0	0	0	0	0	0	0	0	0	0	1	0	2	GAGGGATAGAGCGTTTGAAACACGGCGGTGGGATC	0	T > G substitution
A	0	0	0	31	0	0	0	0	0	0	0	0	0	0	0	0	0	0	0	0	0	0	0	0	0	0	0	0	0	0	31	GAGGGATAGAGCGTTGGAAACACTG-GGTGGGATT	-1	C deletion, T>G sub.
A	608	1002	787	1980	1822	159	974	901	1303	572	1176	1691	1524	1467	1044	1826	2042	605	1133	1330	1570	604	1679	551	1047	1395	2147	272	3094	4940	41245	GAGGGATAGAGCGTTTGAAACACTGCGGTGGGATT	0	WTA
A	0	0	0	0	0	0	0	0	0	0	0	0	0	0	0	0	0	0	0	0	0	0	0	0	0	0	0	0	24	19	43	GAGGGATAGAGCGTTTGAAACACTGCGGTGGGATG	0	unclear
A	0	0	0	0	0	0	0	0	0	0	0	0	0	0	0	0	0	0	0	0	0	0	0	0	0	0	0	0	0	36	36	GAGGGATAGAGCGTTTGAAACACTGCGGTGGGAGT	0	unclear
A	0	0	0	0	0	0	0	0	0	0	0	0	0	0	0	0	0	0	0	0	0	0	0	0	0	0	0	0	0	0	0	GAGGGATAGAGCGTGTGAAACACTGCGGGGGGATT	0	T>G substitution
A	0	0	0	0	6	0	0	0	0	0	0	0	0	0	0	0	0	0	0	0	0	0	0	0	0	0	0	0	0	0	6	GAGGGATAGAGCGTTTGAAACAC-----------	-12	unclear
A	0	0	0	0	1	0	0	2	0	0	0	0	0	0	0	0	0	1	0	1	0	1	0	0	0	0	0	0	0	0	6	GAGGGATAGAGCGTTTGAAACACTGGCGGGGGGATT	1	G insertion
A	0	0	0	0	0	0	0	0	0	0	0	0	0	0	0	0	0	0	0	0	0	0	0	0	0	0	0	0	0	0	0	GAGGGATAGAGCGTTTGAAACACTGCGGGGGGATG	0	unclear
A	132	689	489	67	598	527	412	189	438	245	240	525	297	273	597	323	282	572	327	1146	387	575	315	492	374	290	882	379	0	23	12085	GAGGGATAGAGCGTTTGAAACACTGACGGTGGGATT	1	A insertion
A	0	0	0	0	0	0	0	0	0	0	0	0	0	0	0	0	0	0	0	6	0	0	0	0	0	0	0	0	0	0	6	GAGGGATAGAGCGTT-------------------	-20	unclear
A	0	0	0	0	0	0	0	22	0	0	0	0	0	0	32	0	0	0	0	0	0	0	0	0	0	0	22	0	0	0	76	GAGGGATAGAGCGTTGGAAACACTGTCGGTGGGATT	1	T>G sub., T insertion
A	262	618	787	117	818	653	581	2332	571	339	310	703	532	402	3947	541	493	814	435	1166	483	1019	521	735	539	320	1361	476	0	22	21897	GAGGGATAGAGCGTTTGAAACACTGTCGGTGGGATT	1	T insertion
A	43	69	46	120	87	0	63	45	59	37	59	96	74	79	54	82	171	0	53	65	92	32	84	32	61	75	105	0	151	253	2187	GAGGGATAGAGCGTTTGAAACACGGCGGTGGGATT	0	T > G substitution
A	0	0	0	1	0	0	0	0	0	0	0	0	0	0	0	0	0	0	0	0	0	0	0	0	0	0	0	0	0	0	1	GAGGGATAGAGCGTTTGAAACACT--GGTGGGATC	-2	deletion
A	0	0	0	0	0	0	0	0	0	0	0	0	0	1	0	0	0	1	0	1	0	0	0	0	1	0	0	2	0	0	6	GAGGGATAGAGCGTTTGAAACACTGACGGTGGGATC	1	A insertion
A	0	0	0	1	0	1	0	1	0	0	1	0	1	1	0	0	0	4	0	1	0	0	0	0	1	0	0	0	0	0	12	GAGGGATAGAGCGTTTGAAACACTG-GGGGGGATT	-1	deletion
A	0	3	0	0	0	0	1	0	0	1	0	0	0	1	0	0	0	1	0	3	1	0	0	0	0	0	1	0	0	0	12	GAGGGATAGAGCGTTTGAAACACTGACGGGGGGATT	1	A insertion
A	0	0	0	0	0	0	0	0	0	0	0	24	0	0	0	23	23	0	0	0	0	0	0	0	0	0	0	0	26	46	142	GAGGGATAGAGCGTTTGAAACACTGCGGTGGGATT	0	T>G substitution
B	0	1	1	2	0	0	1	0	1	0	1	0	1	4	0	0	1	2	1	2	1	0	0	0	0	0	3	0	10	1	33	GAGGGATAGAGCGTTTGAAACACTGCGGGGGGATT	0	WTB
B	0	0	0	0	0	0	0	0	0	0	0	0	0	29	0	0	0	0	0	23	0	0	0	0	0	0	21	0	0	0	73	GAGGGATAGAGCGTTTGAAACAC-GCGGGGGGATT	-1	deletion
B	0	0	0	0	0	0	0	0	0	0	0	0	0	23	0	0	0	22	0	0	0	0	0	0	0	34	0	0	0	0	79	GAGGGATAGAGCGTTTGAAACACTGCGGTGGGATT	-1	deletion, T>G sub.
B	0	0	0	0	0	0	0	0	0	0	0	0	0	0	0	0	0	0	0	0	0	0	0	0	0	0	22	0	0	0	22	GAGGGATAGAGCGTTTGAAACACTGC--GGGGATT	-2	deletion
B	0	0	0	0	0	0	0	0	0	0	0	0	0	0	25	0	0	0	0	0	0	0	0	0	0	0	0	0	0	0	25	GAGGGATAGAGCGTTTGAAACACT---------T	-10	unclear
B	0	28	64	0	24	37	0	25	42	0	0	35	0	91	76	37	0	48	0	87	0	39	22	50	0	0	0	27	0	0	732	GAGGGATAGAGCG--------------GGGGGATT	-14	deletion
B	0	0	0	0	0	0	0	0	0	0	0	0	0	0	0	0	33	0	0	0	0	0	0	0	0	0	0	0	0	0	33	GAGGGATAGAGCGTTTGAAACAA--CGGGGGGATT	-2	deletion plus 1bp sub.
B	0	9	3	0	9	14	0	0	9	5	14	12	12	30	0	0	18	14	0	18	0	0	6	19	1	0	15	7	0	0	215	GAGGGATAGAGCGTTTGAAACACT-----GGGATT	-5	deletion
B	92	83	134	26	108	132	103	79	98	95	91	61	51	255	246	90	117	120	0	273	52	110	100	126	112	73	226	82	0	0	3135	GAGGGATAGAGCGTTTGAAACACT-CGGGGGGATT	-1	deletion
B	0	0	0	0	0	0	0	0	0	0	0	0	0	0	31	0	0	0	0	0	0	0	0	0	0	0	0	0	0	0	31	GAGGGATAGAGCGTTTGAAACACTG---------T	-9	deletion, unclear size
B	0	20	18	0	18	30	0	25	0	0	60	29	0	33	15	0	21	15	0	14	0	0	0	24	0	0	10	0	0	0	332	GAGGGAT---------------------------T	-27	unclear
B	0	0	0	0	0	0	0	0	0	0	0	0	0	0	0	0	0	0	0	0	0	0	0	0	0	0	0	0	0	0	0	GAGGGATAGAGCGTTTGAAACACTGCGGTGGGAGT	0	unclear
B	0	0	0	74	0	0	0	0	0	0	0	0	0	31	27	23	28	0	0	0	0	0	0	0	0	0	0	0	61	114	358	GAGGGATAGAGCGTTTGAAACACTGCGGGGGGAGT	0	unclear
B	0	0	0	23	0	0	0	0	0	0	0	0	0	0	0	0	0	0	0	0	0	0	0	0	0	0	0	0	0	27	50	GAGGGATAGGGCGTTTGAAACACTGCGGGGGGATT	0	A>G substitution
B	0	0	0	0	0	0	0	0	0	0	0	0	0	0	0	0	0	0	0	0	0	0	0	0	0	0	0	0	22	31	53	GAGGGATAGAGCGGTTGAAACACTGCGGGGGGATT	0	T>G substitution
B	0	0	0	2	0	0	0	0	2	9	0	0	1	3	0	2	0	0	0	2	0	0	2	0	0	0	1	1	13	5	43	GAGGGATAGAGCGTTTGAAACACTGCGGTGGGATT	0	WTA
B	0	0	0	0	0	0	0	0	0	0	0	0	0	0	0	0	0	0	0	0	0	0	0	0	0	0	21	0	0	0	21	GAGGGATAGAGCGTTTGAAACACA-CGGGGGGATT	-1	deletion plus 1bp sub.
B	24	0	0	0	0	0	0	0	0	0	0	0	0	0	0	0	0	0	0	0	0	0	0	0	0	0	0	0	0	0	24	GAGGGATAGAGCGTTTG---------GGGGGGATT	-9	deletion
B	0	0	0	0	0	22	0	0	0	0	0	0	0	0	0	0	0	0	0	0	0	0	0	0	0	0	0	0	0	0	22	GAGGGATAGAGCGTT--------------------	-25	deletion
B	0	0	0	0	32	0	0	0	0	0	0	0	0	0	0	0	0	0	0	0	0	0	0	0	0	0	0	0	0	0	32	GAGGGATAGAGCGTTTGAAACACTGACGGGGGGATG	1	A insertion
B	0	0	0	0	0	0	0	0	0	0	1	0	0	0	0	2	0	0	0	4	1	0	1	0	0	0	0	0	3	0	12	GAGGGATAGAGCGTTTGAAACACTGCGGTGGGATC	0	WTC
B	0	0	0	0	0	0	0	0	0	0	0	0	24	0	0	0	0	0	0	0	0	0	0	0	0	0	0	0	0	0	24	GAGGGATAGAGCGTTGGAAACACT-----------	-11	T>G sub., unclear indel
B	288	946	725	479	3461	623	640	604	705	711	657	360	277	1116	1224	704	539	610	1610	1408	589	987	674	811	734	344	1532	560	0	29	23947	GAGGGATAGAGCGTTTGAAACACTGACGGGGGGATT	1	A insertion
B	33	0	0	0	0	19	0	0	0	14	0	0	1398	0	19	22	0	9	0	17	0	11	0	0	0	0	37	0	0	0	1579	GAGGGATAGAGCGTTTGAAACACT-----------	-11	unclear
B	0	0	0	0	0	0	0	41	0	0	0	0	0	0	0	0	0	0	0	0	0	0	0	0	0	0	0	0	0	0	41	GAGGGATAGAGCGTTTGAACGGCGGTTTCTCGCAGGGGGGATT	15	insertion
B	0	0	25	0	0	18	0	0	0	0	0	0	0	34	29	0	0	0	0	31	0	24	44	0	0	0	0	0	0	0	205	GAGGGATAGAGCGTTTGAAACACT----GGGGATT	-4	deletion
B	0	0	0	0	0	6	0	0	0	0	0	118	0	20	0	0	0	14	0	33	0	0	0	0	14	0	0	0	0	0	205	GAGGGATAGAGCGTTT-------------------	-19	unclear
B	0	0	0	0	0	0	0	0	0	0	0	0	0	0	0	0	0	0	0	0	0	0	0	0	0	27	0	0	0	0	27	GAGGGATAGAGCGTTTGAAACACT-GGGGGGGATT	-1	deletion
B	0	0	0	0	0	0	0	0	0	0	0	0	0	0	24	0	0	0	26	21	0	0	0	0	0	0	31	0	0	0	102	GAGGGATAGAGCGTTTGAAACACTGTCGGGGGGAGT	1	T insertion
B	0	0	0	0	0	0	0	0	0	0	0	0	0	0	0	0	0	0	0	0	0	0	0	0	0	22	0	0	0	0	22	GAGGGATAGAGCGTTTGAAACACTG-GGGGGGATT	-1	deletion
B	0	0	0	21	0	0	0	0	0	0	0	0	0	0	0	0	0	0	0	0	0	0	0	0	0	0	0	0	35	27	83	GAGGGATAGAGCGTTTGAAACACGGCGGGGGGATT	0	T>G substitution
B	0	70	40	22	39	62	42	72	68	37	29	62	23	53	61	29	53	0	0	73	66	27	25	51	38	0	51	27	0	0	1120	GAGGGATAGAGCGTTTGAAACACTGCCGGGGGGATT	0	G>C substitution
B	0	0	0	0	22	0	0	0	0	0	0	0	0	0	0	0	0	0	0	0	0	0	0	0	0	0	0	0	0	0	22	GGGGGAT---------------------------T	-27	unclear
B	0	0	0	31	0	0	0	0	0	0	0	0	0	0	0	0	0	0	0	0	0	0	0	0	0	0	0	0	0	42	73	GAGGGATAGAGCGTGTGAAACACTGCGGGGGGATT	0	T>G insertion
B	0	0	0	0	0	0	0	0	0	0	0	0	0	0	0	0	0	0	21	0	0	0	0	0	0	0	0	0	0	0	21	GAGGGATAGAGCGTGTGAAACACTGACGGGGGGATT	0	CG>AC sub., T>G insert.
B	118	377	304	124	473	307	232	302	280	307	211	216	194	460	406	244	308	200	169	635	405	385	280	388	256	192	592	305	0	0	8670	GAGGGATAGAGCGTTTGAAACACTGGCGGGGGGATT	1	G insertion
B	0	0	0	49	0	0	0	0	0	0	0	0	0	0	0	0	0	0	0	0	0	0	0	0	0	0	0	0	28	78	155	GAGGGATAGAGCGTTTGAAACACTGCGGGGGGATT	0	T>G substitution
B	0	0	0	0	0	0	0	0	0	0	0	0	0	0	23	0	0	0	0	0	0	0	0	0	0	0	0	0	0	0	23	GAGGGATAGAGCGTTTGAAACACTCTAAGCGTGAACGGCGGGGATT	16	insertion
B	0	0	0	0	0	0	0	0	0	0	0	0	0	0	0	0	0	35	0	0	0	0	0	0	0	0	0	0	0	0	35	GAGGGATAGAGCGTTTG--------CGGGGGGATT	-8	deletion
B	139	353	366	146	246	381	166	254	253	206	192	208	159	963	512	212	335	1440	0	589	116	371	156	304	212	1573	484	245	0	0	10581	GAGGGATAGAGCGTTTGAAACACT-GGGGGGGATT	-1	C deletion, C>G sub.
B	0	29	0	0	66	0	23	0	0	0	0	0	0	33	25	0	0	0	42	28	0	24	22	0	0	0	38	0	0	0	330	GAGGGATAGAGCGTTTGAAACACTGACGGGGGGAGT	1	A insertion
B	0	46	64	0	0	76	24	53	38	49	0	0	0	128	68	47	67	59	0	108	0	23	23	49	0	0	43	44	0	0	1009	GAGGGATAGAGCGTTTGAAACACT---GGGGGATT	-3	deletion
B	0	0	0	0	0	1	0	0	0	0	0	0	0	0	0	0	0	0	0	0	0	0	0	0	0	0	0	0	0	0	1	GAGGGATAGAGCGTTTGAAACACTGCCGGTGGGATT	1	C insertion
B	0	0	0	70	0	0	0	0	0	0	0	0	0	24	0	0	21	0	0	0	0	0	0	0	0	0	0	0	37	91	243	GAGGGATAGAGCGTTTGAAACACTGCGGGGGGATT	0	WTB
B	0	0	0	0	0	0	0	1	0	1	0	0	0	0	0	0	0	0	0	1	0	0	0	1	0	0	1	0	0	0	5	GAGGGATAGAGCGTTTGAAACACT-CGGTGGGATT	-1	G deletion
B	0	0	0	0	0	0	0	0	0	0	0	0	0	21	0	0	0	0	0	0	0	0	0	33	0	0	25	0	0	0	79	GAGGGATAGAGCGTTTGA-------CGGGGGGATT	-7	deletion
B	100	30	59	22	54	35	41	54	70	85	46	44	38	110	60	42	41	47	0	101	27	0	42	37	48	0	101	38	0	0	1372	GAGGGATAGAGCGTTTGAAACAC---GGGGGGATT	-3	deletion
B	0	0	0	0	0	0	0	0	0	0	0	0	0	0	0	0	0	1	0	0	0	0	0	0	0	0	0	0	0	0	1	GAGGGATAGAGCGTTTGAAACACT-CGGTGGGATC	-1	G deletion
B	0	0	0	0	0	0	0	0	0	0	0	0	0	0	0	0	0	0	0	0	0	0	0	0	26	0	0	0	0	0	26	GAGGGATAGAGCGTTTGAAACACTGA--GGGGATT	-2	deletion, C>A sub.
B	0	0	0	0	0	0	0	0	0	0	0	0	0	0	0	0	0	0	0	0	0	0	0	0	26	0	0	0	0	0	26	GAGGGATAGAGCGTTTGAAACACTGAGGGGGGATT	0	C>A substitution
B	0	0	0	0	0	0	0	0	0	0	0	0	0	0	28	0	0	0	0	0	0	0	0	0	0	0	0	0	0	0	28	GAGGGATAGAGC---------------GGGGGATT	-15	deletion
B	0	0	0	0	0	16	0	0	0	0	0	0	0	31	28	0	0	10	0	17	0	0	17	0	0	0	13	0	0	0	132	GAGGGATAGAGCGTTTGAAACACTG-------ATT	-7	deletion, unclear size
B	0	47	0	38	29	31	43	0	48	0	38	0	0	87	30	39	33	34	0	76	22	0	0	0	0	28	70	43	0	0	736	GAGGGATAGAGCGTTTGAAACAC--CGGGGGGATT	-2	deletion
B	0	0	0	0	0	0	0	0	0	0	0	0	0	0	0	0	0	0	0	0	0	0	0	0	0	0	26	0	0	0	26	----------------------------------	-67	Large deletion
B	0	25	53	0	0	29	61	0	47	48	0	0	0	67	73	0	34	29	0	74	71	48	34	0	21	22	28	24	0	0	788	GAGGGATAGAGCGTTTGAAA-----CGGGGGGATT	-5	deletion
B	0	0	0	0	0	0	0	0	0	0	0	0	141	0	0	0	0	0	0	0	0	0	0	0	0	0	0	0	0	0	141	GAGGGATAGAGCGGTTGAAACACT-----------	-11	unclear
B	0	63	37	0	29	44	26	44	21	28	30	28	0	99	26	34	24	54	0	87	0	36	47	43	51	0	47	23	0	0	921	-------------------------GGGGGGATT	-26	unclear
B	0	0	0	0	0	0	0	0	0	0	0	0	0	22	0	0	0	0	0	0	0	0	0	0	0	0	0	0	0	0	22	------------------------GAGGGGGATT	-25	unclear
B	0	0	0	0	37	0	0	0	0	0	0	0	0	0	24	0	0	0	23	0	0	0	0	0	0	0	0	0	0	0	84	GAGGGATAGAGCGGTTGAAACACTGACGGGGGGATT	1	A insertion, T>G sub.
B	0	0	0	0	0	0	0	0	0	0	0	0	0	54	0	0	0	0	0	0	0	0	0	0	0	0	0	0	0	0	54	.---------------------------GGGGATT	-45	Large deletion
B	0	0	0	0	0	0	21	0	0	0	0	0	0	0	0	0	0	0	0	0	0	0	0	0	0	0	39	0	0	0	60	GAGGGATAGAGCGTTTGAA-------GGGGGGATT	-7	deletion
B	0	0	0	0	0	0	0	0	0	0	0	0	0	0	0	0	0	0	0	38	0	0	0	24	0	0	0	0	0	0	62	GAGGGATAGAGCGTTTGAAACACTGTCGGGGGGATT	1	T insertion, T>G sub.
B	36	0	0	21	0	0	0	0	0	0	0	0	0	0	23	0	0	0	0	0	0	0	0	0	0	0	0	0	0	0	80	GAGGGATAGAGCGTTTGAAAC----CGGGGGGATT	-4	deletion
B	0	0	0	0	0	1	0	0	0	0	0	0	0	2	0	0	0	0	0	1	0	0	0	6	0	0	0	0	0	0	10	GAGGGATAGAGCGTTTGAAACACT---GTGGGATT	-3	deletion
B	0	1	0	0	0	0	0	0	1	0	0	0	0	2	1	0	0	2	1	2	0	0	1	1	1	0	0	0	0	0	13	GAGGGATAGAGCGTTTGAAACACTGGCGGTGGGATT	1	G insertion
B	36	0	0	0	0	0	0	0	0	0	0	0	0	0	0	0	0	0	0	0	0	0	0	0	0	0	0	0	0	0	36	GAGGGATAGAGCGTTTGAA------------CGGC	-12	12 deletion, 6 sub.
B	0	0	0	46	0	0	0	0	0	0	0	0	0	0	0	0	0	0	0	0	0	0	0	0	0	0	0	0	31	69	146	GAGGGATAGAGCGTTTGAAACACTGCGGGGGGATT	0	T>G substitution
B	542	886	878	540	733	701	583	847	956	964	617	568	374	1390	1270	705	668	691	1274	1986	1020	1041	800	924	854	437	1585	1285	0	39	25158	GAGGGATAGAGCGTTTGAAACACTGTCGGGGGGATT	1	T insertion
B	0	0	0	0	0	0	0	0	0	0	0	0	0	0	0	0	0	23	0	0	0	0	0	0	0	0	0	0	0	0	23	GAGGGATAGAGCGTTTGAAACAC-GGGGGGGGATT	-1	deletion, plusC>G sub.
B	0	1	0	0	1	2	0	3	1	5	0	0	0	2	1	0	3	1	1	4	0	5	0	2	0	0	1	0	0	0	33	GAGGGATAGAGCGTTTGAAACACTGTCGGTGGGATT	1	T insertion
B	0	0	0	0	0	0	0	0	21	0	0	0	0	21	0	0	0	0	26	35	0	0	0	0	0	0	0	0	0	0	103	GAGGGATAGAGCGTTTGAAACACTGTCGGGGGGATT	1	T insertion, T>G sub.
B	0	0	0	0	0	0	0	0	0	0	0	0	0	27	0	0	0	0	0	0	0	0	0	0	0	0	0	0	0	0	27	GAGGGATAGAGCGTTT-----------GGGGGATT	-11	deletion
B	0	25	0	0	67	0	0	0	0	0	0	0	0	21	23	0	0	0	28	30	0	0	0	0	0	0	23	0	0	0	217	GAGGGATAGAGCGTTTGAAACACTGACGGGGGGATT	1	A insertion
B	0	0	0	0	0	0	0	0	0	0	0	0	0	0	0	0	0	0	22	21	0	0	0	0	0	0	0	0	0	0	43	GAGGGATAGAGCGTTTGAAACACTGTCGGGGGGATG	1	T insertion
B	0	0	0	0	0	0	0	0	0	0	0	0	24	0	0	0	0	0	0	0	0	0	0	0	0	0	0	0	0	0	24	GAGGGATAGAGCGGTGGAAACACT-----------	-11	unclear
B	0	0	0	2	0	0	0	0	0	0	0	0	0	2	0	1	0	0	0	2	0	0	0	0	0	0	1	0	0	0	8	GAGGGATAGAGCGTTTGAAACACTG-GGTGGGATT	-1	C deletion
B	0	0	0	0	0	0	0	0	0	0	0	0	0	1	0	0	0	1	0	0	0	0	0	0	0	0	0	0	0	0	2	GAGGGATAGAGCGTTTGAAACA---CGGTGGGATT	-3	deletion
B	0	0	0	0	56	0	0	0	0	0	0	0	0	0	23	0	0	0	0	21	0	0	0	0	0	0	0	0	0	0	100	GAGGGATAGAGCGTTTGAAACACTGACGGGGGGATT	1	A insertion, T>G sub.
B	0	0	0	0	0	0	0	1	0	0	0	0	0	2	0	0	0	1	0	0	0	0	16	1	1	0	0	0	0	0	22	GAGGGATAGAGCGTTTGAAACACT--GGTGGGATT	-2	deletion
B	0	1	0	0	0	0	0	0	0	0	0	0	0	0	0	0	0	0	0	0	0	0	0	0	0	0	0	0	0	0	1	-------------------------GGTGGGATT	-26	unclear
B	0	0	0	0	39	0	0	0	0	0	0	0	0	0	0	0	0	0	0	0	0	0	0	0	0	0	0	0	0	0	39	GAGGGATAGAGCGTTTGAAACACTGACGGGGGGATT	1	A insertion, T>G sub.
B	0	0	0	0	0	0	0	0	0	0	0	0	0	0	21	0	0	0	0	22	0	0	0	0	0	0	0	0	0	0	43	GAGGGATAGAGCGTTTGAA------CGGGGGGATT	-6	deletion
B	0	0	0	37	0	0	0	0	0	0	0	0	0	0	0	0	0	0	0	0	0	0	0	0	0	0	0	0	31	43	111	GAGGGATAGAGCGTTTGAAACACTGCGGGGGGATG	0	unclear
B	0	1	0	1	0	0	4	0	1	0	2	0	0	1	0	1	1	0	1	1	2	0	1	0	0	0	2	0	0	0	19	GAGGGATAGAGCGTTTGAAACACTGACGGTGGGATT	1	A insertion
B	32	94	84	99	41	121	84	123	101	61	90	39	21	197	190	71	51	122	0	197	49	66	54	108	74	26	234	98	0	0	2527	GAGGGATAGAGCGTTTGAAACACT--GGGGGGATT	-2	deletion
B	0	0	0	0	0	0	0	0	0	0	0	0	0	1	0	0	0	0	0	0	0	0	0	0	0	0	0	0	0	0	1	GAGGGATAGAGCGTTTGAAACACTGACGGTGGGATC	1	A insertion
B	0	0	0	0	0	0	0	0	0	0	0	0	0	0	0	0	0	0	0	30	0	0	0	0	0	0	0	0	0	0	30	GAGGGATAGAGCGTT--------------------	-20	unclear
B	300	291	247	3771	358	84	584	568	390	451	391	350	288	1472	1005	965	1364	215	103	452	889	91	742	134	337	470	427	67	3085	5423	25314	GAGGGATAGAGCGTTTGAAACACTGCGGGGGGATT	0	WTB
C	0	0	0	32	0	0	0	0	0	0	0	0	0	0	0	0	23	0	0	0	0	0	0	0	0	0	0	0	33	37	125	GAGGGATAGAGCGTTTGAAACGCTGCGGTGGGATC	0	A>G substitution
C	0	0	0	0	0	0	0	0	0	0	0	23	0	0	96	0	0	0	0	0	0	0	0	0	0	0	0	0	0	0	119	GAGGGATAGAGCGTGTGAAACAC--CGGTGGGATC	-2	deletion, T>G sub.
C	0	40	35	29	418	192	74	66	42	48	0	0	0	101	0	50	34	93	46	120	72	69	35	147	0	64	153	52	0	0	1980	GAGGGATAGAGCGTTTGAAACACTGCCGGTGGGATC	1	C insertion
C	0	0	0	0	0	0	0	0	0	0	0	0	0	1	0	0	0	0	0	0	0	0	0	0	0	0	0	0	0	0	1	GAGGGATAGAGCGTTTGAAACAC--CGGGGGGATT	-2	deletion
C	0	0	0	0	0	0	0	0	0	0	0	25	0	0	104	0	0	0	0	0	0	0	0	0	0	0	0	0	0	0	129	GAGGGATAGAGCGTTGGAAACAC--CGGTGGGATC	-2	deletion, T>G sub.
C	0	0	0	0	40	0	0	0	0	0	0	0	0	0	0	0	0	0	0	0	0	23	0	0	0	0	0	0	0	0	63	GAGGGATAGAGCGTTTGAAACAC-----TGG-ATC	-6 and -1	deletions
C	52	115	31	27	75	139	0	87	48	41	44	0	35	141	0	44	60	104	56	132	0	102	21	66	23	33	142	66	0	0	1684	GAGGGATAGAGCGTTTGAAACACT---GTGGGATC	-2	deletion
C	0	0	0	0	0	0	0	0	0	0	0	0	0	0	33	0	0	0	0	0	0	0	0	0	0	0	0	0	0	0	33	GAGGGATAGAGCGGTTGAAACAC--CGGTGGGATC	-2	deletion, T>G sub.
C	0	0	0	0	0	0	0	0	0	0	0	0	0	0	36	0	0	0	0	0	0	0	0	0	0	0	0	0	0	0	36	GAGGGATAGAGCGTTTGAAACAC--CGGTGGGATC	-2	deletion, T>G sub.
C	0	0	0	0	0	0	0	0	0	0	0	0	0	0	56	0	0	0	0	0	0	0	0	0	0	0	0	0	0	0	56	GAGGGATAGAGCGTTTGAAACGCCGGTGGGATC	-2	deletion, T>G sub.
C	0	0	0	0	0	0	0	0	0	0	0	0	0	0	0	0	0	0	0	1	0	0	0	0	0	0	0	0	0	0	1	GAGGGATAGAGCGTTTGAAACACTGCCGGTGGGATT	1	C insertion
C	0	0	0	0	0	0	0	0	0	0	0	0	0	0	0	0	0	0	0	0	0	0	0	0	0	0	25	0	0	0	25	----------------------------------	-95	95 deletion, 6 sub.
C	0	0	0	1	0	0	0	0	0	0	0	0	0	0	0	0	0	0	0	0	0	0	0	0	0	0	0	0	0	0	1	GAGGGATAGAGCGTTTGAAACACT---GTGGGATT	-3	deletion
C	0	0	0	0	0	0	0	0	0	0	0	0	0	0	0	0	0	0	0	0	0	28	0	0	0	0	0	0	0	0	28	GAGGGATAGAGCGTTTGAAACACTACGGTGGGATC	0	G>A substitution
C	0	0	0	0	0	0	0	0	0	0	0	0	0	0	0	0	0	0	0	0	0	21	0	0	0	0	0	0	0	0	21	GAGGGATAGAGCGTT----------CGGTGGGATC	-10	deletion
C	0	0	0	0	26	0	0	0	0	0	0	0	0	22	0	0	0	0	0	0	0	0	0	0	0	0	0	0	0	0	48	GAGGGATAGAGCGTTTGAAACACTG---T--GATC	-5	unclear
C	0	0	1	0	0	0	0	0	1	0	0	0	1	1	0	0	0	0	0	1	0	0	0	0	0	0	1	0	0	0	6	GAGGGATAGAGCGTTTGAAACACTGGCGGTGGGATT	1	G insertion
C	80	73	0	0	150	92	34	23	55	23	38	1964	28	80	5720	56	33	70	29	90	0	71	24	59	38	21	100	62	0	0	9013	GAGGGATAGAGCGTTTGAAACAC--CGGTGGGATC	-2	deletion
C	0	0	0	0	0	0	0	0	0	0	0	0	0	0	44	0	0	0	0	0	0	0	0	0	0	0	0	0	0	0	44	GAGGGATAGAGCGTTTGAAACA--CCGGTGGGAGC	-2	deletion, G>C sub.
C	0	0	0	0	23	0	0	0	0	0	0	0	0	0	0	0	0	0	0	0	0	0	0	0	0	0	0	0	0	0	23	GAGGGATAGAGCGTTTGA-------CGGTGGGATC	-7	deletion
C	0	27	0	39	44	25	27	0	0	0	26	0	39	81	0	30	42	70	0	51	0	0	0	0	0	23	29	37	0	0	590	GAGGGATAGAG--------------CGGTGGGATC	-14	deletion
C	0	0	0	0	0	0	0	0	0	0	0	0	0	0	0	0	0	0	0	21	0	0	0	0	0	0	0	0	0	0	21	GAGGGATAGAGCGTTTGAA------CGGTGGGATC	-6	deletion
C	0	1	0	0	0	1	0	0	1	0	0	0	0	2	0	0	0	1	0	1	0	0	0	0	0	0	1	0	0	0	8	GAGGGATAGAGCGTTTGAAACACTGTCGGGGGGATT	1	T insertion
C	0	0	0	0	0	0	0	0	0	0	0	0	0	0	0	0	0	0	0	0	0	0	0	0	1	0	0	0	0	0	1	GAGGGATAGAGCGTTTGAAA-----CGGTGGGATT	-5	deletion
C	0	0	0	39	0	0	0	0	0	0	0	0	0	0	0	0	22	0	0	0	0	0	0	0	0	0	0	0	21	40	122	GAGGGATAGAGCGTTTGAAACACTGCGGTGGGAGC	0	substition
C	35	0	0	0	0	0	0	0	0	0	0	0	0	0	0	0	0	0	0	0	0	0	0	0	0	0	0	0	0	0	35	.------------------------------GATC	-84	deletion
C	0	0	0	0	0	0	0	0	0	0	0	0	0	0	0	0	0	1	0	1	0	0	0	0	0	0	0	0	0	0	2	GAGGGATAGAGCGTTTGAAACAC-----TGGGATT	-5	deletion
C	771	829	589	4741	1862	99	1307	1426	1116	689	1013	793	586	3297	130	1677	2452	625	1190	1419	1716	605	1646	479	626	1837	1465	310	3394	6020	44709	GAGGGATAGAGCGTTTGAAACACTGCGGTGGGATC	0	WTC
C	29	60	21	0	66	63	25	36	39	21	34	0	0	99	0	25	59	51	39	92	21	49	29	35	0	51	42	56	0	0	1042	GAGGGATAGAGCGTTTGAAACA---CGGTGGGATC	-3	deletion
C	25	0	0	0	0	0	0	0	0	0	0	0	0	0	0	0	0	0	0	0	0	0	0	0	0	0	0	22	0	0	47	GAGGGATA-A--------------GCGGTGGGATC	-15	deletion
C	59	166	62	87	217	186	57	113	104	96	94	51	53	302	0	88	168	159	131	285	58	248	143	142	39	103	206	125	0	21	3563	GAGGGATAGAGCGTTTGAAACACT-CGGTGGGATC	-1	G deletion
C	22	24	0	0	56	51	0	56	0	0	24	36	41	87	0	23	0	59	0	55	0	0	0	0	0	25	58	31	0	0	648	GAGGGATAGAGCGTTTGAAACAC-----TGGGATC	-5	deletion
C	0	0	0	0	0	0	0	0	0	0	0	0	0	0	0	0	0	0	0	0	0	25	0	0	0	0	0	0	0	0	25	GAGGGATAGAGCGTTTGAAACACA-CGGTGGGATC	-1	deletion,T>A sub.
C	0	0	0	0	0	0	0	0	0	0	0	0	0	45	0	0	0	0	0	0	0	0	0	0	0	0	0	0	0	0	45	GAGGGATAGAGCGTTTGA------------GGATC	-12	unclear
C	0	0	0	0	0	0	0	0	0	0	0	0	0	0	0	0	26	0	0	0	0	0	0	0	0	0	0	0	0	0	26	GAGGGATAGAGC---------------GTGGGATC	-15	deletion
C	66	23	0	0	46	71	31	24	26	0	0	23	0	73	0	0	83	49	0	91	48	58	0	25	0	101	54	49	0	0	941	GAGGGATAGAGCGTTTGAAA-----CGGTGGGATC	-5	deletion
C	0	0	0	0	0	0	0	0	0	0	0	0	0	0	1	0	0	0	0	1	0	0	0	0	0	0	0	0	0	0	2	GAGGGATAGAGCGTTTGAAACAC--CGGTGGGATT	-2	deletion
C	0	0	0	23	0	0	0	0	0	0	0	0	0	0	0	0	0	0	0	0	0	0	0	0	0	0	0	0	0	28	51	GAGGGATAGAGCGTTTGAAACACTGCGGTGGGATC	0	T>G substitution
C	2	0	0	4	1	1	0	0	1	2	0	0	1	5	0	1	1	0	2	1	3	1	0	0	0	0	3	0	5	5	39	GAGGGATAGAGCGTTTGAAACACTGCGGTGGGATT	0	WTA
C	0	0	0	0	0	0	0	0	0	0	0	0	0	0	0	0	0	0	0	0	1	0	0	0	0	0	0	0	0	0	1	GAGGGAGAGAGCGTTTGAAACACTGCGGTGGGATT	0	T>G substitution
C	0	0	0	1	0	0	0	0	0	0	0	0	0	0	0	0	0	0	0	0	0	0	0	0	0	0	0	0	2	0	3	GAGGGATAGAGCGTTTGAAACACGGCGGGGGGATT	0	T>G substitution
C	0	0	0	0	0	0	0	0	0	0	0	0	0	0	0	0	0	0	0	1	0	0	0	0	0	0	0	0	0	0	1	-------------------------GGTGGGATT	-26	unclear
C	23	0	0	0	0	0	0	0	0	0	0	0	0	0	0	0	0	0	0	0	0	0	0	0	0	0	0	0	0	0	23	GAGGGATAGAGCGTTTGAATCACTGCGGTGGGATC	0	A>T substitution
C	80	189	1961	55	355	212	219	101	204	72	101	67	603	281	0	139	79	167	147	293	201	288	85	246	63	134	303	121	0	0	6766	GAGGGATAGAGCGTTTGAAACACTGGCGGTGGGATC	1	G insertion
C	2	0	0	3	0	0	0	0	0	0	0	0	1	2	0	0	0	1	0	1	0	0	0	0	0	0	0	0	0	0	10	GAGGGATAGAGCGTTTGAAACACTG-GGTGGGATT	-1	C deletion
C	0	0	0	26	0	0	0	0	0	0	0	0	0	0	0	0	0	0	0	0	0	0	0	0	0	0	0	0	23	35	84	GAGGGATAGAGCGTGTGAAACACTGCGGTGGGATC	0	T>G substitution
C	0	0	0	0	30	39	0	0	0	0	0	0	0	54	0	0	0	28	32	0	0	0	0	0	0	0	23	0	0	0	206	GA---------------------------GGGATC	-27	unclear
C	0	0	0	0	0	0	0	0	0	0	0	0	0	1	0	0	0	0	0	0	0	0	0	0	0	0	0	0	0	0	1	GAGGGATAGAGCGTTTGAAACACT--GGTGGGATT	-2	deletion
C	0	0	0	30	0	0	0	0	0	0	0	0	0	25	0	0	0	0	0	0	0	0	0	0	0	0	0	0	23	50	128	GAGGGATAGAGCGTTTGAAACACTGCGGTGGGATC	0	T>G substitution
C	0	0	0	0	0	0	0	0	0	0	0	0	0	0	0	0	0	0	0	0	0	0	0	0	0	0	0	0	0	2	2	GAGGGATAGAGCGTTTGAAACACTGCGGTGGGATG	0	unclear
C	43	0	0	0	27	0	0	0	0	0	0	0	0	21	0	0	0	0	0	0	0	0	0	0	0	0	34	0	0	0	125	GAGGGATAGAGCGTTTGAAACACTGT-GTGGGATC	-1	deletion, C>T sub.
C	98	206	92	35	292	301	81	192	151	87	130	25	73	486	44	112	131	267	120	337	24	274	94	149	90	96	284	236	0	0	4507	GAGGGATAGAGCGTTTGAAACACTG-GGTGGGATC	-1	deletion
C	0	0	0	47	0	0	0	0	0	0	0	0	0	29	0	0	23	0	0	0	0	0	0	0	0	0	0	0	37	46	182	GAGGGAGAGAGCGTTTGAAACACTGCGGTGGGATC	0	T>G substitution
C	0	0	0	22	0	0	0	0	0	0	0	0	0	0	0	0	0	0	0	0	0	0	0	0	0	0	0	0	0	22	44	GAGGGATAGAGCGGTTGAAACACTGCGGTGGGATC	0	T>G substitution
C	0	0	0	0	0	0	0	0	0	0	0	0	0	0	0	0	0	0	0	0	0	0	0	0	1	0	0	0	0	0	1	GAGGGATAGAGCGTTTGAAACACT--GGGGGGATT	-2	deletion
C	0	0	0	0	42	0	0	0	0	0	0	0	0	21	0	0	0	0	0	23	0	0	0	31	0	0	0	0	0	0	117	GAGGGATAGAGCGTTTGAAACACT-------GATC	-7	unclear
C	0	0	0	0	0	0	0	0	0	27	0	0	0	0	0	0	0	0	0	0	0	0	0	0	0	0	0	0	0	0	27	GAGGGATAGAGCGTTTGAAACACTGTCGGTGGGATC	1	T insertion, T>G sub.
C	46	42	31	222	85	0	57	60	46	44	60	45	22	144	0	59	133	22	55	65	101	23	94	31	24	76	62	0	194	307	2150	GAGGGATAGAGCGTTTGAAACACGGCGGTGGGATC	0	T>G substitution
C	0	0	0	0	0	0	0	0	0	27	0	0	0	0	0	0	0	0	0	0	0	0	0	0	22	0	0	0	0	0	49	GAGGGATAGAGCGTTTGAAACACTGTCGGTGGGATC	1	T insertion, T>G sub.
C	437	849	437	250	1531	786	617	511	711	2814	352	315	2117	1247	58	429	590	950	709	1724	616	1219	539	834	1875	703	1313	756	0	60	25349	GAGGGATAGAGCGTTTGAAACACTGTCGGTGGGATC	1	T insertion
C	0	0	0	0	0	0	0	0	0	33	0	0	0	0	0	0	0	0	0	0	0	0	0	0	0	0	0	0	0	0	33	GAGGGATAGAGCGTTGGAAACACTGTCGGTGGGATC	1	T insertion, T>G sub.
C	0	0	0	0	0	110	0	0	0	0	0	0	0	0	0	0	0	0	0	0	0	0	0	0	0	0	0	0	0	0	110	GAGGGATAGAGCGTTTGAAAC--------------	-14	unclear
C	0	0	0	0	16	0	0	0	0	0	0	0	0	0	0	0	0	0	0	0	0	0	0	0	0	0	0	0	0	0	16	GAGGGATAGAGCGTTTGAAACAC------------	-12	unclear
C	0	0	0	0	0	0	0	0	0	1	0	0	0	0	0	0	0	0	0	1	0	0	0	0	0	0	0	0	0	0	2	GAGGGATAGAGCGTTTGAAACACTGGCGGGGGGATT	1	G insertion
C	0	0	0	1	0	0	0	0	0	0	0	0	0	0	0	0	0	0	0	0	0	0	0	0	0	0	0	0	0	0	1	GAGGGATAGAGCGTTTGAAACACTGCGGGGGGATG	0	unclear
C	0	0	0	0	0	0	0	0	0	0	0	0	0	0	27	0	0	0	0	0	0	0	0	0	0	0	0	0	0	0	27	GAGGGATAGAGCGTTTGAAACACCGGTGGG--ATC	-2	deletion
C	0	1	1	0	0	0	1	0	2	0	0	0	0	0	0	1	0	2	1	5	0	0	2	1	1	0	0	1	0	0	19	GAGGGATAGAGCGTTTGAAACACTGACGGTGGGATT	1	A insertion
C	0	0	0	0	1	0	0	1	0	1	0	0	0	1	0	0	0	1	0	0	0	0	0	0	0	0	0	0	0	0	5	GAGGGATAGAGCGTTTGAAACACT-CGGTGGGATT	-1	G deletion
C	0	0	0	0	0	0	0	0	0	0	0	0	0	0	0	0	0	0	0	0	0	0	0	0	0	0	24	0	0	0	24	GAGGGATAGAGCGTTTGAAAC-------------TCATTATTTGCATC	-13	deletion
C	1	1	0	0	1	7	1	0	0	3	0	0	1	2	2	1	0	3	2	3	0	0	0	0	2	0	2	1	0	0	33	GAGGGATAGAGCGTTTGAAACCTGTCGGTGGGATT	1	T insertion
C	0	0	0	0	0	0	0	0	0	0	0	0	0	0	0	0	0	3	0	2	0	0	0	0	0	0	7	0	0	0	12	GAGGGATAGAGCGTTTGAAACACT-----------	-11	unclear deletion
C	0	0	0	0	0	0	0	0	0	0	1	0	0	0	0	0	0	0	0	0	0	0	0	0	0	0	0	0	1	0	2	GAGGGATAGAGCGTTTGAAACACGGCGGTGGGATT	0	T>G substitution
C	0	26	26	0	37	50	0	29	0	0	21	0	0	63	0	0	39	72	23	60	0	0	0	0	0	0	55	38	0	0	539	G--------------------------GTGGGATC	-26	unclear deletion
C	73	101	52	64	100	119	0	31	82	52	35	30	22	179	0	68	57	92	92	135	25	94	27	59	0	29	112	93	0	0	1823	GAGGGATAGAGCGTTTGAAACACT--GGTGGGATC	-2	deletion
C	675	678	322	324	1152	610	565	430	537	284	298	327	125	942	54	422	469	669	576	1232	439	830	510	671	334	394	1138	656	0	30	15693	GAGGGATAGAGCGTTTGAAACACTGACGGTGGGATC	1	A insertion
C	0	0	0	0	0	0	0	1	0	1	0	0	0	1	0	0	0	3	0	0	0	1	0	0	0	0	0	1	0	0	8	GAGGGATAGAGCGTTTGAAACACT-GGGGGGGATT	-1	G deletion, C>G sub.
C	0	0	0	0	0	0	0	0	0	0	0	0	0	1	0	0	0	1	1	0	0	0	0	0	0	0	0	0	0	0	3	GAGGGATAGAGCGTTTGAAACACTGACGGGGGGATT	1	A insertion
C	0	0	0	4	0	0	0	0	0	0	0	0	0	1	0	0	0	0	0	0	0	0	0	0	0	0	0	0	9	1	15	GAGGGATAGAGCGTTTGAAACACTGCGGGGGGATT	0	WTB
																																Averages
Total # Sequences	47	61	48	63	71	66	41	50	50	50	44	44	48	99	71	52	61	85	44	103	40	53	45	54	51	39	82	54	30	41		56.2333
# A sequences	15	20	18	17	23	22	11	16	13	13	14	17	17	26	25	16	21	33	12	35	14	18	10	18	20	12	26	19	9	13		18.1
# B sequences	11	21	15	21	21	23	15	16	19	16	14	13	14	38	31	18	19	25	13	37	12	15	21	20	16	11	30	15	9	12		18.7
# C sequences	19	18	13	23	25	19	13	16	16	19	14	12	15	33	13	16	19	25	17	29	12	18	12	14	13	14	24	18	10	14		17.4333

## Sheet: Insertions
	Homoeolog	T1_1_1_4	T1_1_1_5	T1_1_1_6	T1_1_1x	T1_1_2_4	T1_1_3	T1_1_3Seed	T1_1_3_2	T1_1_3_3	T1_1_4_1	T1_1_4_2	T1_1_4_5	T1_1_4_6	T1_2_2	T1_3_2_4	T1_4_2_3	T1_4_2_4	T1_4_3	T1_4_4_3	T1_5_1	T1_5_1Seed	T1_5_1_1	T1_5_1_2	T1_5_1_3	T1_5_1_4	T1_5_1_6	T1_5_2_5	T1_5_5	Total	Ave. Mutant	WT1	WT2	Total	Ave. WT	Sequence		mutation_visual_description
T Insertion
	A	0	0	0	0	0	0	0	0	0	0	0	0	0	0	30	0	0	0	0	0	0	0	0	0	0	0	0	0	30	1.07143	0	0	0	0	GAGGGATAGAGCGTTTGAAACACTGTCGGTGGGAGT	1	T insertion
	A	0	0	0	0	0	0	0	38	0	0	0	0	0	0	56	0	0	0	0	0	0	0	0	0	0	0	0	0	94	3.35714	0	0	0	0	CCGACTGTGTCATCGAGCCACTGGTAGTCGCTGAATGCGTGGTGACCGCATTCGTGGGCTATGACCCAGACACCGGTTAGGACACAGCCTTGACAAGCCCAATAGAGGGGCCAAGCCAAGTAAGAGAGAGGCTGAGGGAGGAGAGAAAAGTAATTGGTGGCGACGTAGTAGAAGCAGGAGGCAATAATGATGTCAGTGATAAGGTAGGAGAAAGAGCGAGGGATAGAGCGTTTGAAACACTGTCGGTGGGATTGCTTTCGTCAGATCTCCCAGCGTGAACGGTGGTTTCTCGCAGGGCACACGCTTTATGGCATCGGTTTCAGATTTCTTGGAAGAAGAAGAAGGAACTGGCA	1	T insertion, T>G substitution
	A	0	0	0	0	0	0	0	0	0	0	0	0	0	0	26	0	0	0	0	0	0	0	0	0	0	0	0	0	26	0.928571	0	0	0	0	GAGGGATAGAGCGTTTGAAACACTGTCGGTGGGATG	1	T insertion
	A	0	0	0	0	0	0	0	26	0	0	0	0	0	0	32	0	0	0	0	0	0	0	0	0	0	0	0	0	58	2.07143	0	0	0	0	CCGACTGTGTCATCGAGCCACTGGTAGTCGCTGAATGCGTGGTGACCGCATTCGTGGGCTATGACCCAGACACCGGTTAGGACACAGCCTTGACAAGCCCAATAGAGGGGCCAAGCCAAGTAAGAGAGAGGCTGAGGGAGGAGAGAAAAGTAATTGGTGGCGACGTAGTAGAAGCAGGAGGCAATAATGATGTCAGTGATAAGGTAGGAGAAAGAGCGAGGGATAGAGCGTTTGAAACACTGTCGGTGGGATTGCTGTCTTCAGATCTCCCAGCGTGAACGGTGGTTTCTCGCAGGGCACACGCTTTATGGCATCGGTTTCAGATTTCTTGGAAGAAGAAGAAGGAACTGGCA	1	T insertion, T>G substitution
	A	0	0	0	0	0	0	0	0	0	0	0	0	0	0	22	0	0	0	0	0	0	0	0	0	0	0	0	0	22	0.785714	0	0	0	0	GAGGGATAGAGCGTGTGAAACACTGTCGGTGGGATT	1	T>G substitution and T insertion
	A	0	1	3	0	5	2	0	0	0	1	5	0	0	4	2	0	3	2	3	3	1	2	0	1	2	0	1	1	42	1.5	0	0	0	0	GAGGGATAGAGCGTTTGAAACACTGTCGGGGGGATT	1	T insertion
	A	0	0	1	0	0	0	0	1	0	0	0	0	0	0	1	0	1	3	0	3	0	1	0	0	0	0	0	0	11	0.392857	0	0	0	0	GAGGGATAGAGCGTTTGAAACACTGTCGGTGGGATC	1	T insertion
	A	0	0	0	0	0	0	0	22	0	0	0	0	0	0	32	0	0	0	0	0	0	0	0	0	0	0	22	0	76	2.71429	0	0	0	0	GAGGGATAGAGCGTTGGAAACACTGTCGGTGGGATT	1	T>G substitution, T insertion
	A	262	618	787	117	818	653	581	2332	571	339	310	703	532	402	3947	541	493	814	435	1166	483	1019	521	735	539	320	1361	476	21875	781.25	0	22	22	11	GAGGGATAGAGCGTTTGAAACACTGTCGGTGGGATT	1	T insertion in homoeolog A
	B	0	0	0	0	0	0	0	0	0	0	0	0	0	0	24	0	0	0	26	21	0	0	0	0	0	0	31	0	102	3.64286	0	0	0	0	GAGGGATAGAGCGTTTGAAACACTGTCGGGGGGAGT	1	T insertion
	B	0	0	0	0	0	0	0	0	0	0	0	0	0	0	0	0	0	0	0	38	0	0	0	24	0	0	0	0	62	2.21429	0	0	0	0	CCAACTGTGTCATCAAGCCATTGGTAGTCGCTGAATGCGTGGTGACCGCATTCGTGAGCTATGACCCAGACACCGGTTAGGACACAGCCTTGACAGGCCCAGTAGAGAGGCCAAGCCAAGTAAGAGAGAGGCTGAGGGAGGAGAGAGAAGTAATTGGTGGCGACGTAGTAGAAGCAGGAGGCAACAATGATGTCAGTGATAAGGTAGGAGAAAGAGCGAGGGATAGAGCGTTTGAAACACTGTCGGGGGGATTGCTTGCTTCAGTTCTCCAAGCGTGAACGGCGGTTTCTCGCAGGGCACACGCTTTATGGCATCGGTTTCAGATTTCTTGGAAGAAGAAGAAGAAGGAACTGGCA	1	T insertion, T>G substitution
	B	542	886	878	540	733	701	583	847	956	964	617	568	374	1390	1270	705	668	691	1274	1986	1020	1041	800	924	854	437	1585	1285	25119	897.107	0	39	39	19.5	GAGGGATAGAGCGTTTGAAACACTGTCGGGGGGATT	1	T insertion in homoeolog B
	B	0	1	0	0	1	2	0	3	1	5	0	0	0	2	1	0	3	1	1	4	0	5	0	2	0	0	1	0	33	1.17857	0	0	0	0	GAGGGATAGAGCGTTTGAAACACTGTCGGTGGGATT	1	T insertion
	B	0	0	0	0	0	0	0	0	21	0	0	0	0	21	0	0	0	0	26	35	0	0	0	0	0	0	0	0	103	3.67857	0	0	0	0	CCAACTGTGTCATCAAGCCATTGGTAGTCGCTGAATGCGTGGTGACCGCATTCGTGAGCTATGACCCAGACACCGGTTAGGACACAGCCTTGACAGGCCCAGTAGAGAGGCCAAGCCAAGTAAGAGAGAGGCTGAGGGAGGAGAGAGAAGTAATTGGTGGCGACGTAGTAGAAGCAGGAGGCAACAATGATGTCAGTGATAAGGTAGGAGAAAGAGCGAGGGATAGAGCGTTTGAAACACTGTCGGGGGGATTGCGTTCTTCAGTTCTCCAAGCGTGAACGGCGGTTTCTCGCAGGGCACACGCTTTATGGCATCGGTTTCAGATTTCTTGGAAGAAGAAGAAGAAGGAACTGGCA	1	T insertion, T>G substitution
	B	0	0	0	0	0	0	0	0	0	0	0	0	0	0	0	0	0	0	22	21	0	0	0	0	0	0	0	0	43	1.53571	0	0	0	0	GAGGGATAGAGCGTTTGAAACACTGTCGGGGGGATG	1	T insertion
	C	0	1	0	0	0	1	0	0	1	0	0	0	0	2	0	0	0	1	0	1	0	0	0	0	0	0	1	0	8	0.285714	0	0	0	0	GAGGGATAGAGCGTTTGAAACACTGTCGGGGGGATT	1	T insertion
	C	0	0	0	0	0	0	0	0	0	27	0	0	0	0	0	0	0	0	0	0	0	0	0	0	0	0	0	0	27	0.964286	0	0	0	0	CCAACTGTGTCATCAAGCCATTGGTAGTCGCTGAATGCGTGGTGACCGCATTCGTGGGCTATGACCCAGACACCGGTTAGGACACAGCCTTGACAAGCCCAATAGAGGGGCCAAGCCAAGTAAGAGAGAGGCTGAGGGAGGAGAGAGAAGTAATTGGTGGCGACGTAGTAGAAGCAGGAGGCAACAATGATGTCAGTGATAAGGTAGGAGAAAGAGCGAGGGATAGAGCGTTTGAAACACTGTCGGTGGGATCGCTTTCGTCAATTCTCCCAGTGTGAACGGCGGTTTCTCGCAAGGCACACGCTTTATGGCATCGGTTTCTGATTTCTTGGAAGAAGAAGAAGGAACCGGCA	1	T insertion, T>G substitution
	C	0	0	0	0	0	0	0	0	0	27	0	0	0	0	0	0	0	0	0	0	0	0	0	0	22	0	0	0	49	1.75	0	0	0	0	CCAACTGTGTCATCAAGCCATTGGTAGTCGCTGAATGCGTGGTGACCGCATTCGTGGGCTATGACCCAGACACCGGTTAGGACACAGCCTTGACAAGCCCAATAGAGGGGCCAAGCCAAGTAAGAGAGAGGCTGAGGGAGGAGAGAGAAGTAATTGGTGGCGACGTAGTAGAAGCAGGAGGCAACAATGATGTCAGTGATAAGGTAGGAGAAAGAGCGAGGGATAGAGCGTTTGAAACACTGTCGGTGGGATCGCTGTCTTCAATTCTCCCAGTGTGAACGGCGGTTTCTCGCAAGGCACACGCTTTATGGCATCGGTTTCTGATTTCTTGGAAGAAGAAGAAGGAACCGGCA	1	T insertion, T>G substitution
	C	437	849	437	250	1531	786	617	511	711	2814	352	315	2117	1247	58	429	590	950	709	1724	616	1219	539	834	1875	703	1313	756	25289	903.179	0	60	60	30	GAGGGATAGAGCGTTTGAAACACTGTCGGTGGGATC	1	T insertion in homoeolog C
	C	0	0	0	0	0	0	0	0	0	33	0	0	0	0	0	0	0	0	0	0	0	0	0	0	0	0	0	0	33	1.17857	0	0	0	0	GAGGGATAGAGCGTTGGAAACACTGTCGGTGGGATC	1	T>G substitution, T insertion
	C	1	1	0	0	1	7	1	0	0	3	0	0	1	2	2	1	0	3	2	3	0	0	0	0	2	0	2	1	33	1.17857	0	0	0	0	GAGGGATAGAGCGTTTGAAACACTGTCGGTGGGATT	1	T insertion
Total T Insertions		1242	2357	2106	907	3089	2152	1782	3780	2261	4213	1284	1586	3024	3070	5503	1676	1758	2465	2498	5005	2120	3287	1860	2520	3294	1460	4317	2519	73135		0	121	121
% T insertion																														49.0809				59.6059
G Insertion
	A	87	154	120	143	227	127	147	35	146	33	84	130	119	94	133	103	94	143	65	182	167	193	93	182	114	91	410	99	3715	132.679	0	0	0	0	GAGGGATAGAGCGTTTGAAACACTGGCGGTGGGATT	1	G insertion
	A	0	0	0	0	0	0	0	0	0	0	0	0	0	1	0	0	0	0	0	1	0	0	0	1	0	0	0	1	4	0.142857	0	0	0	0	GAGGGATAGAGCGTTTGAAACACTGGCGGTGGGATC	1	G insertion
	A	0	0	0	0	1	0	0	2	0	0	0	0	0	0	0	0	0	1	0	1	0	1	0	0	0	0	0	0	6	0.214286	0	0	0	0	GAGGGATAGAGCGTTTGAAACACTGGCGGGGGGATT	1	G insertion
	B	118	377	304	124	473	307	232	302	280	307	211	216	194	460	406	244	308	200	169	635	405	385	280	388	256	192	592	305	8670	309.643	0	0	0	0	GAGGGATAGAGCGTTTGAAACACTGGCGGGGGGATT	1	G insertion
	B	0	1	0	0	0	0	0	0	1	0	0	0	0	2	1	0	0	2	1	2	0	0	1	1	1	0	0	0	13	0.464286	0	0	0	0	GAGGGATAGAGCGTTTGAAACACTGGCGGTGGGATT	1	G insertion
	C	0	0	1	0	0	0	0	0	1	0	0	0	1	1	0	0	0	0	0	1	0	0	0	0	0	0	1	0	6	0.214286	0	0	0	0	GAGGGATAGAGCGTTTGAAACACTGGCGGTGGGATT	1	G insertion
	C	80	189	1961	55	355	212	219	101	204	72	101	67	603	281	0	139	79	167	147	293	201	288	85	246	63	134	303	121	6766	241.643	0	0	0	0	GAGGGATAGAGCGTTTGAAACACTGGCGGTGGGATC	1	G insertion
	C	0	0	0	0	0	0	0	0	0	1	0	0	0	0	0	0	0	0	0	1	0	0	0	0	0	0	0	0	2	0.0714286	0	0	0	0	GAGGGATAGAGCGTTTGAAACACTGGCGGGGGGATT	1	G insertion
Total G Insertions		285	721	2386	322	1056	646	598	440	632	413	396	413	917	839	540	486	481	513	382	1116	773	867	459	818	434	417	1306	526	19182		0	0	0
% G Insertion																														12.873				0
C Insertion
	A	0	49	41	0	41	48	79	0	42	0	0	55	0	33	58	32	0	60	0	53	101	56	61	52	42	38	91	29	1061	37.8929	0	0	0	0	GAGGGATAGAGCGTTTGAAACACTGCCGGTGGGATT	1	C insertion
	B	0	70	40	22	39	62	42	72	68	37	29	62	23	53	61	29	53	0	0	73	66	27	25	51	38	0	51	27	1120	40	0	0	0	0	GAGGGATAGAGCGTTTGAAACACTGCCGGGGGGATT	1	C insertion
	B	0	0	0	0	0	1	0	0	0	0	0	0	0	0	0	0	0	0	0	0	0	0	0	0	0	0	0	0	1	0.0357143	0	0	0	0	GAGGGATAGAGCGTTTGAAACACTGCCGGTGGGATT	1	C insertion
	A	0	0	0	0	0	0	0	0	0	0	0	0	0	0	0	0	0	0	0	0	1	0	0	0	0	0	1	1	3	0.107143	0	0	0	0	GAGGGATAGAGCGTTTGAAACACTGCCGGGGGGATT	1	C insertion
	C	0	40	35	29	418	192	74	66	42	48	0	0	0	101	0	50	34	93	46	120	72	69	35	147	0	64	153	52	1980	70.7143	0	0	0	0	GAGGGATAGAGCGTTTGAAACACTGCCGGTGGGATC	1	C insertion
	C	0	0	0	0	0	0	0	0	0	0	0	0	0	0	0	0	0	0	0	1	0	0	0	0	0	0	0	0	1	0.0357143	0	0	0	0	GAGGGATAGAGCGTTTGAAACACTGCCGGTGGGATT	1	C insertion
Total C Insertions		0	159	116	51	498	303	195	138	152	85	29	117	23	187	119	111	87	153	46	247	240	152	121	250	80	102	296	109	4166		0	0	0
% C Insertion																														2.7958				0
A Insertion
	A	132	689	489	67	598	527	412	189	438	245	240	525	297	273	597	323	282	572	327	1146	387	575	315	492	374	290	882	379	12062	430.786	0	23	23	11.5	GAGGGATAGAGCGTTTGAAACACTGACGGTGGGATT	1	A insertion
	A	0	0	0	0	0	0	0	0	0	0	0	0	0	1	0	0	0	1	0	1	0	0	0	0	1	0	0	2	6	0.214286	0	0	0	0	GAGGGATAGAGCGTTTGAAACACTGACGGTGGGATC	1	A insertion
	A	0	3	0	0	0	0	1	0	0	1	0	0	0	1	0	0	0	1	0	3	1	0	0	0	0	0	1	0	12	0.428571	0	0	0	0	GAGGGATAGAGCGTTTGAAACACTGACGGGGGGATT	1	A insertion
	B	0	0	0	0	32	0	0	0	0	0	0	0	0	0	0	0	0	0	0	0	0	0	0	0	0	0	0	0	32	1.14286	0	0	0	0	GAGGGATAGAGCGTTTGAAACACTGACGGGGGGATG	1	A insertion
	B	0	0	0	0	0	0	0	0	0	0	0	0	0	0	0	0	0	0	21	0	0	0	0	0	0	0	0	0	21	0.75	0	0	0	0	GAGGGATAGAGCGTGTGAAACACTGACGGGGGGATT	1	A insertion, T>G substitution
	B	0	29	0	0	66	0	23	0	0	0	0	0	0	33	25	0	0	0	42	28	0	24	22	0	0	0	38	0	330	11.7857	0	0	0	0	GAGGGATAGAGCGTTTGAAACACTGACGGGGGGAGT	1	A insertion
	B	0	0	0	0	37	0	0	0	0	0	0	0	0	0	24	0	0	0	23	0	0	0	0	0	0	0	0	0	84	3	0	0	0	0	GAGGGATAGAGCGGTTGAAACACTGACGGGGGGATT	1	T>G substitution, G>T substitution, A insertion
	B	288	946	725	479	3461	623	640	604	705	711	657	360	277	1116	1224	704	539	610	1610	1408	589	987	674	811	734	344	1532	560	23918	854.214	0	29	29	14.5	GAGGGATAGAGCGTTTGAAACACTGACGGGGGGATT	1	A insertion
	B	0	25	0	0	67	0	0	0	0	0	0	0	0	21	23	0	0	0	28	30	0	0	0	0	0	0	23	0	217	7.75	0	0	0	0	CCAACTGTGTCATCAAGCCATTGGTAGTCGCTGAATGCGTGGTGACCGCATTCGTGAGCTATGACCCAGACACCGGTTAGGACACAGCCTTGACAGGCCCAGTAGAGAGGCCAAGCCAAGTAAGAGAGAGGCTGAGGGAGGAGAGAGAAGTAATTGGTGGCGACGTAGTAGAAGCAGGAGGCAACAATGATGTCAGTGATAAGGTAGGAGAAAGAGCGAGGGATAGAGCGTTTGAAACACTGACGGGGGGATTGCGTTCTTCAGTTCTCCAAGCGTGAACGGCGGTTTCTCGCAGGGCACACGCTTTATGGCATCGGTTTCAGATTTCTTGGAAGAAGAAGAAGAAGGAACTGGCA	1	A insertion
	B	0	0	0	0	56	0	0	0	0	0	0	0	0	0	23	0	0	0	0	21	0	0	0	0	0	0	0	0	100	3.57143	0	0	0	0	CCAACTGTGTCATCAAGCCATTGGTAGTCGCTGAATGCGTGGTGACCGCATTCGTGAGCTATGACCCAGACACCGGTTAGGACACAGCCTTGACAGGCCCAGTAGAGAGGCCAAGCCAAGTAAGAGAGAGGCTGAGGGAGGAGAGAGAAGTAATTGGTGGCGACGTAGTAGAAGCAGGAGGCAACAATGATGTCAGTGATAAGGTAGGAGAAAGAGCGAGGGATAGAGCGTTTGAAACACTGACGGGGGGATTGCTTGCTTCAGTTCTCCAAGCGTGAACGGCGGTTTCTCGCAGGGCACACGCTTTATGGCATCGGTTTCAGATTTCTTGGAAGAAGAAGAAGAAGGAACTGGCA	1	A insertion, T>G substitution
	B	0	0	0	0	39	0	0	0	0	0	0	0	0	0	0	0	0	0	0	0	0	0	0	0	0	0	0	0	39	1.39286	0	0	0	0	CCAACTGTGTCATCAAGCCATTGGTAGTCGCTGAATGCGTGGTGACCGCATTCGTGAGCTATGACCCAGACACCGGTTAGGACACAGCCTTGACAGGCCCAGTAGAGAGGCCAAGCCAAGTAAGAGAGAGGCTGAGGGAGGAGAGAGAAGTAATTGGTGGCGACGTAGTAGAAGCAGGAGGCAACAATGATGTCAGTGATAAGGTAGGAGAAAGAGCGAGGGATAGAGCGTTTGAAACACTGACGGGGGGATTGCTGTCTTCAGTTCTCCAAGCGTGAACGGCGGTTTCTCGCAGGGCACACGCTTTATGGCATCGGTTTCAGATTTCTTGGAAGAAGAAGAAGAAGGAACTGGCA	1	A insertion, T>G substitution
	B	0	1	0	1	0	0	4	0	1	0	2	0	0	1	0	1	1	0	1	1	2	0	1	0	0	0	2	0	19	0.678571	0	0	0	0	GAGGGATAGAGCGTTTGAAACACTGACGGTGGGATT	1	A insertion
	B	0	0	0	0	0	0	0	0	0	0	0	0	0	1	0	0	0	0	0	0	0	0	0	0	0	0	0	0	1	0.0357143	0	0	0	0	GAGGGATAGAGCGTTTGAAACACTGACGGTGGGATC	1	A insertion
	C	0	1	1	0	0	0	1	0	2	0	0	0	0	0	0	1	0	2	1	5	0	0	2	1	1	0	0	1	19	0.678571	0	0	0	0	GAGGGATAGAGCGTTTGAAACACTGACGGTGGGATT	1	A insertion
	C	675	678	322	324	1152	610	565	430	537	284	298	327	125	942	54	422	469	669	576	1232	439	830	510	671	334	394	1138	656	15663	559.393	0	30	30	15	GAGGGATAGAGCGTTTGAAACACTGACGGTGGGATC	1	A insertion
	C	0	0	0	0	0	0	0	0	0	0	0	0	0	1	0	0	0	1	1	0	0	0	0	0	0	0	0	0	3	0.107143	0	0	0	0	GAGGGATAGAGCGTTTGAAACACTGACGGGGGGATT	1	A insertion
Total A Insertions		1095	2372	1537	871	5508	1760	1646	1223	1683	1241	1197	1212	699	2390	1970	1451	1291	1856	2630	3875	1418	2416	1524	1975	1444	1028	3616	1598	52526		0	82	82
% A Insertion																														35.2502				40.3941
Other Insertions
	A	0	0	0	0	22	0	0	0	0	0	0	0	0	0	0	0	0	0	0	0	0	0	0	0	0	0	0	0	22	0.785714	0	0	0	0	CCGACTGTGTCATCGAGCCACTGGTAGTCGCTGAATGCGTGGTGACCGCATTCGTGGGCTATGACCCAGACACCGGTTAGGACACAGCCTTGACAAGCCCAATAGAGGGGCCAAGCCAAGTAAGAGAGAGGCTTTCTTCAGATCTCCCAGCGTGAACGGTGGTTTCTCGCAGGGCACACGCTTTATGGCATCGGTTTCAGATTTCTTGGAAGAAGAAGAAGGAACTGGCA	82	~92 deletion, ~10 insertion
	A	0	0	0	0	0	0	0	0	0	0	0	0	29	0	0	0	0	0	0	0	0	0	0	0	0	0	0	0	29	1.03571	0	0	0	0	GAGGGATAGAGCGTTTGAAACACTCGATGACACAAGGATTGGCCTCGGTGGGATT	20	20 insertion, 2 substitution
																													Total Single Nucleotide Insertions	149009				203

## Sheet: Substitutions
	Homoeolog	T1_1_1_4	T1_1_1_5	T1_1_1_6	T1_1_1x	T1_1_2_4	T1_1_3	T1_1_3Seed	T1_1_3_2	T1_1_3_3	T1_1_4_1	T1_1_4_2	T1_1_4_5	T1_1_4_6	T1_2_2	T1_3_2_4	T1_4_2_3	T1_4_2_4	T1_4_3	T1_4_4_3	T1_5_1	T1_5_1Seed	T1_5_1_1	T1_5_1_2	T1_5_1_3	T1_5_1_4	T1_5_1_6	T1_5_2_5	T1_5_5	Total	Ave. Mutant	WT1	WT2	Total	Ave. WT	Sequence		mutation_visual_description
T>G
	A	0	0	0	0	0	0	0	0	0	0	0	0	0	0	0	0	0	0	0	0	0	0	0	0	0	0	0	0		0	0	23		11.5	GAGGGATAGAGCGTGTGAAACACTGCGGTGGGATT	0	T>G substitution
	A	0	0	0	0	0	0	0	0	0	0	0	0	0	0	0	0	0	0	0	0	0	0	0	0	0	0	0	0		0	0	32		16	GAGGGATAGAGCGGTTGAAACACTGCGGTGGGATT	0	T>G substitution, G>T substitution
	A	0	0	0	0	0	0	0	38	0	0	0	0	0	0	56	0	0	0	0	0	0	0	0	0	0	0	0	0		3.35714	0	0		0	CCGACTGTGTCATCGAGCCACTGGTAGTCGCTGAATGCGTGGTGACCGCATTCGTGGGCTATGACCCAGACACCGGTTAGGACACAGCCTTGACAAGCCCAATAGAGGGGCCAAGCCAAGTAAGAGAGAGGCTGAGGGAGGAGAGAAAAGTAATTGGTGGCGACGTAGTAGAAGCAGGAGGCAATAATGATGTCAGTGATAAGGTAGGAGAAAGAGCGAGGGATAGAGCGTTTGAAACACTGTCGGTGGGATTGCTTTCGTCAGATCTCCCAGCGTGAACGGTGGTTTCTCGCAGGGCACACGCTTTATGGCATCGGTTTCAGATTTCTTGGAAGAAGAAGAAGGAACTGGCA	1	T insertion, T>G substitution
	A	0	0	0	26	0	0	0	0	0	0	0	0	0	0	0	0	0	0	0	0	0	0	0	0	0	0	0	0		0.928571	0	0		0	CCGACTGTGTCATCGAGCCACTGGTAGTCGCTGAATGCGTGGTGACCGCATTCGTGGGCTATGACCCAGACACCGGTTAGGACACAGCCTTGACAAGCCCAATAGAGGGGCCAAGCCAAGTAAGAGAGAGGCTGAGGGAGGAGAGAAAAGTAATTGGTGGCGACGTAGTAGAAGCAGGAGGCAATAATGATGTCAGTGATAAGGTAGGAGAAAGAGCGAGGGATAGAGCGTTTGAAACACTGGGTGGGATTGCTTTCGTCAGATCTCCCAGCGTGAACGGTGGTTTCTCGCAGGGCACACGCTTTATGGCATCGGTTTCAGATTTCTTGGAAGAAGAAGAAGGAACTGGCA	-1	deletion, T>G substitution
	A	0	0	0	0	0	0	0	26	0	0	0	0	0	0	32	0	0	0	0	0	0	0	0	0	0	0	0	0		2.07143	0	0		0	CCGACTGTGTCATCGAGCCACTGGTAGTCGCTGAATGCGTGGTGACCGCATTCGTGGGCTATGACCCAGACACCGGTTAGGACACAGCCTTGACAAGCCCAATAGAGGGGCCAAGCCAAGTAAGAGAGAGGCTGAGGGAGGAGAGAAAAGTAATTGGTGGCGACGTAGTAGAAGCAGGAGGCAATAATGATGTCAGTGATAAGGTAGGAGAAAGAGCGAGGGATAGAGCGTTTGAAACACTGTCGGTGGGATTGCTGTCTTCAGATCTCCCAGCGTGAACGGTGGTTTCTCGCAGGGCACACGCTTTATGGCATCGGTTTCAGATTTCTTGGAAGAAGAAGAAGGAACTGGCA	1	T insertion, T>G substitution
	A	0	0	0	1	0	0	0	0	0	0	0	0	0	0	0	0	0	0	0	0	0	0	0	0	0	0	0	0		0.0357143	0	0		0	GAGGGATAGAGCGTTTGAAACACGGCGGGGGGATT	0	T>G substitution
	A	0	0	0	0	0	0	0	0	0	0	0	0	0	0	22	0	0	0	0	0	0	0	0	0	0	0	0	0		0.785714	0	0		0	GAGGGATAGAGCGTGTGAAACACTGTCGGTGGGATT	1	T>G substitution and T insertion
	A	0	0	0	28	0	0	0	0	0	0	0	0	0	0	0	0	21	0	0	0	20	0	0	0	0	0	0	0		2.46429	47	42		44.5	GAGGGAGAGAGCGTTTGAAACACTGCGGTGGGATT	0	T>G substitution
	A	0	0	0	28	26	0	0	0	0	0	0	27	25	0	0	33	33	0	0	22	0	0	0	0	0	22	0	0		7.71429	36	60		48	CCGACTGTGTCATCGAGCCACTGGTAGTCGCTGAATGCGTGGTGACCGCATTCGTGGGCTATGACCCAGACACCGGTTAGGACACAGCCTTGACAAGCCCAATAGAGGGGCCAAGCCAAGTAAGAGAGAGGCTGAGGGAGGAGAGAAAAGTAATTGGTGGCGACGTAGTAGAAGCAGGAGGCAATAATGATGTCAGTGATAAGGTAGGAGAAAGAGCGAGGGATAGAGCGTTTGAAACACTGCGGTGGGATTGCTTTCGTCAGATCTCCCAGCGTGAACGGTGGTTTCTCGCAGGGCACACGCTTTATGGCATCGGTTTCAGATTTCTTGGAAGAAGAAGAAGGAACTGGCA	0	T>G substitution
	A	0	0	0	0	0	0	0	0	0	0	0	0	0	0	0	0	0	0	0	0	0	0	0	0	0	0	0	0		0	1	0		0.5	GAGGGATAGAGCGGTTGAAACACTGCGGGGGGATT	0	T>G substitution, G>T substitution
	A	0	0	0	1	0	0	0	0	0	0	0	0	0	0	0	0	0	0	0	0	0	0	0	0	0	0	0	0		0.0357143	1	0		0.5	GAGGGATAGAGCGTTTGAAACACGGCGGTGGGATC	0	T > G substitution
	A	0	0	0	31	0	0	0	0	0	0	0	0	0	0	0	0	0	0	0	0	0	0	0	0	0	0	0	0		1.10714	0	0		0	GAGGGATAGAGCGTTGGAAACACTGGGTGGGATT	-1	T>G substitution, deletion
	A	0	0	0	0	0	0	0	0	0	0	0	0	0	0	0	0	0	0	0	0	0	0	0	0	0	0	0	0		0	0	0		0	GAGGGATAGAGCGTGTGAAACACTGCGGGGGGATT	0	T>G substitution
	A	0	0	0	0	0	0	0	22	0	0	0	0	0	0	32	0	0	0	0	0	0	0	0	0	0	0	22	0		2.71429	0	0		0	GAGGGATAGAGCGTTGGAAACACTGTCGGTGGGATT	1	T>G substitution, T insertion
	A	43	69	46	120	87	0	63	45	59	37	59	96	74	79	54	82	171	0	53	65	92	32	84	32	61	75	105	0		63.6786	151	253		202	GAGGGATAGAGCGTTTGAAACACGGCGGTGGGATT	0	T > G substitution
	A	0	0	0	0	0	0	0	0	0	0	0	24	0	0	0	23	23	0	0	0	0	0	0	0	0	0	0	0		2.5	26	46		36	CCGACTGTGTCATCGAGCCACTGGTAGTCGCTGAATGCGTGGTGACCGCATTCGTGGGCTATGACCCAGACACCGGTTAGGACACAGCCTTGACAAGCCCAATAGAGGGGCCAAGCCAAGTAAGAGAGAGGCTGAGGGAGGAGAGAAAAGTAATTGGTGGCGACGTAGTAGAAGCAGGAGGCAATAATGATGTCAGTGATAAGGTAGGAGAAAGAGCGAGGGATAGAGCGTTTGAAACACTGCGGTGGGATTGCTGTCTTCAGATCTCCCAGCGTGAACGGTGGTTTCTCGCAGGGCACACGCTTTATGGCATCGGTTTCAGATTTCTTGGAAGAAGAAGAAGGAACTGGCA	0	T>G substitution
	B	0	0	0	0	0	0	0	0	0	0	0	0	0	0	0	0	0	0	0	0	0	0	0	0	0	27	0	0		0.964286	0	0		0	CCAACTGTGTCATCAAGCCATTGGTAGTCGCTGAATGCGTGGTGACCGCATTCGTGAGCTATGACCCAGACACCGGTTAGGACACAGCCTTGACAGGCCCAGTAGAGAGGCCAAGCCAAGTAAGAGAGAGGCTGAGGGAGGAGAGAGAAGTAATTGGTGGCGACGTAGTAGAAGCAGGAGGCAACAATGATGTCAGTGATAAGGTAGGAGAAAGAGCGAGGGATAGAGCGTTTGAAACACTGGGGGGGATTGCTTGCTTCAGTTCTCCAAGCGTGAACGGCGGTTTCTCGCAGGGCACACGCTTTATGGCATCGGTTTCAGATTTCTTGGAAGAAGAAGAAGAAGGAACTGGCA	-1	deletion, T>G substitution
	B	0	0	0	0	0	0	0	0	0	0	0	0	0	0	0	0	0	0	0	0	0	0	0	0	0	22	0	0		0.785714	0	0		0	CCAACTGTGTCATCAAGCCATTGGTAGTCGCTGAATGCGTGGTGACCGCATTCGTGAGCTATGACCCAGACACCGGTTAGGACACAGCCTTGACAGGCCCAGTAGAGAGGCCAAGCCAAGTAAGAGAGAGGCTGAGGGAGGAGAGAGAAGTAATTGGTGGCGACGTAGTAGAAGCAGGAGGCAACAATGATGTCAGTGATAAGGTAGGAGAAAGAGCGAGGGATAGAGCGTTTGAAACACTGGGGGGGATTGCTGTCTTCAGTTCTCCAAGCGTGAACGGCGGTTTCTCGCAGGGCACACGCTTTATGGCATCGGTTTCAGATTTCTTGGAAGAAGAAGAAGAAGGAACTGGCA	-1	T > G substitution, deletion
	B	0	0	0	21	0	0	0	0	0	0	0	0	0	0	0	0	0	0	0	0	0	0	0	0	0	0	0	0		0.75	35	27		31	GAGGGATAGAGCGTTTGAAACACGGCGGGGGGATT	0	T>G substitution
	B	0	0	0	31	0	0	0	0	0	0	0	0	0	0	0	0	0	0	0	0	0	0	0	0	0	0	0	0		1.10714	0	42		21	GAGGGATAGAGCGTGTGAAACACTGCGGGGGGATT	0	T>G substitution
	B	0	0	0	49	0	0	0	0	0	0	0	0	0	0	0	0	0	0	0	0	0	0	0	0	0	0	0	0		1.75	28	78		53	CCAACTGTGTCATCAAGCCATTGGTAGTCGCTGAATGCGTGGTGACCGCATTCGTGAGCTATGACCCAGACACCGGTTAGGACACAGCCTTGACAGGCCCAGTAGAGAGGCCAAGCCAAGTAAGAGAGAGGCTGAGGGAGGAGAGAGAAGTAATTGGTGGCGACGTAGTAGAAGCAGGAGGCAACAATGATGTCAGTGATAAGGTAGGAGAAAGAGCGAGGGATAGAGCGTTTGAAACACTGCGGGGGGATTGCTTGCTTCAGTTCTCCAAGCGTGAACGGCGGTTTCTCGCAGGGCACACGCTTTATGGCATCGGTTTCAGATTTCTTGGAAGAAGAAGAAGAAGGAACTGGCA	0	T>G substitution
	B	0	0	0	0	0	0	0	0	21	0	0	0	0	21	0	0	0	0	26	35	0	0	0	0	0	0	0	0		3.67857	0	0		0	CCAACTGTGTCATCAAGCCATTGGTAGTCGCTGAATGCGTGGTGACCGCATTCGTGAGCTATGACCCAGACACCGGTTAGGACACAGCCTTGACAGGCCCAGTAGAGAGGCCAAGCCAAGTAAGAGAGAGGCTGAGGGAGGAGAGAGAAGTAATTGGTGGCGACGTAGTAGAAGCAGGAGGCAACAATGATGTCAGTGATAAGGTAGGAGAAAGAGCGAGGGATAGAGCGTTTGAAACACTGTCGGGGGGATTGCGTTCTTCAGTTCTCCAAGCGTGAACGGCGGTTTCTCGCAGGGCACACGCTTTATGGCATCGGTTTCAGATTTCTTGGAAGAAGAAGAAGAAGGAACTGGCA	1	T insertion, T>G substitution
	B	0	0	0	0	56	0	0	0	0	0	0	0	0	0	23	0	0	0	0	21	0	0	0	0	0	0	0	0		3.57143	0	0		0	CCAACTGTGTCATCAAGCCATTGGTAGTCGCTGAATGCGTGGTGACCGCATTCGTGAGCTATGACCCAGACACCGGTTAGGACACAGCCTTGACAGGCCCAGTAGAGAGGCCAAGCCAAGTAAGAGAGAGGCTGAGGGAGGAGAGAGAAGTAATTGGTGGCGACGTAGTAGAAGCAGGAGGCAACAATGATGTCAGTGATAAGGTAGGAGAAAGAGCGAGGGATAGAGCGTTTGAAACACTGACGGGGGGATTGCTTGCTTCAGTTCTCCAAGCGTGAACGGCGGTTTCTCGCAGGGCACACGCTTTATGGCATCGGTTTCAGATTTCTTGGAAGAAGAAGAAGAAGGAACTGGCA	1	A insertion, T>G substitution
	B	0	0	0	0	39	0	0	0	0	0	0	0	0	0	0	0	0	0	0	0	0	0	0	0	0	0	0	0		1.39286	0	0		0	CCAACTGTGTCATCAAGCCATTGGTAGTCGCTGAATGCGTGGTGACCGCATTCGTGAGCTATGACCCAGACACCGGTTAGGACACAGCCTTGACAGGCCCAGTAGAGAGGCCAAGCCAAGTAAGAGAGAGGCTGAGGGAGGAGAGAGAAGTAATTGGTGGCGACGTAGTAGAAGCAGGAGGCAACAATGATGTCAGTGATAAGGTAGGAGAAAGAGCGAGGGATAGAGCGTTTGAAACACTGACGGGGGGATTGCTGTCTTCAGTTCTCCAAGCGTGAACGGCGGTTTCTCGCAGGGCACACGCTTTATGGCATCGGTTTCAGATTTCTTGGAAGAAGAAGAAGAAGGAACTGGCA	1	A insertion, T>G substitution
	B	0	0	0	0	37	0	0	0	0	0	0	0	0	0	24	0	0	0	23	0	0	0	0	0	0	0	0	0		3	0	0		0	GAGGGATAGAGCGGTTGAAACACTGACGGGGGGATT	1	T>G substitution, G>T substitution, A insertion
	B	0	0	0	0	0	0	0	0	0	0	0	0	0	0	0	0	0	0	0	38	0	0	0	24	0	0	0	0		2.21429	0	0		0	CCAACTGTGTCATCAAGCCATTGGTAGTCGCTGAATGCGTGGTGACCGCATTCGTGAGCTATGACCCAGACACCGGTTAGGACACAGCCTTGACAGGCCCAGTAGAGAGGCCAAGCCAAGTAAGAGAGAGGCTGAGGGAGGAGAGAGAAGTAATTGGTGGCGACGTAGTAGAAGCAGGAGGCAACAATGATGTCAGTGATAAGGTAGGAGAAAGAGCGAGGGATAGAGCGTTTGAAACACTGTCGGGGGGATTGCTTGCTTCAGTTCTCCAAGCGTGAACGGCGGTTTCTCGCAGGGCACACGCTTTATGGCATCGGTTTCAGATTTCTTGGAAGAAGAAGAAGAAGGAACTGGCA	1	T insertion, T>G substitution
	C	0	0	0	23	0	0	0	0	0	0	0	0	0	0	0	0	0	0	0	0	0	0	0	0	0	0	0	0		0.821429	0	28		14	CCAACTGTGTCATCAAGCCATTGGTAGTCGCTGAATGCGTGGTGACCGCATTCGTGGGCTATGACCCAGACACCGGTTAGGACACAGCCTTGACAAGCCCAATAGAGGGGCCAAGCCAAGTAAGAGAGAGGCTGAGGGAGGAGAGAGAAGTAATTGGTGGCGACGTAGTAGAAGCAGGAGGCAACAATGATGTCAGTGATAAGGTAGGAGAAAGAGCGAGGGATAGAGCGTTTGAAACACTGCGGTGGGATCGCTGTCTTCAATTCTCCCAGTGTGAACGGCGGTTTCTCGCAAGGCACACGCTTTATGGCATCGGTTTCTGATTTCTTGGAAGAAGAAGAAGGAACCGGCA	0	T>G substitution
	C	0	0	0	0	0	0	0	0	0	0	0	0	0	0	0	0	0	0	0	0	1	0	0	0	0	0	0	0		0.0357143	0	0		0	GAGGGAGAGAGCGTTTGAAACACTGCGGTGGGATT	0	T>G substitution
	C	0	0	0	1	0	0	0	0	0	0	0	0	0	0	0	0	0	0	0	0	0	0	0	0	0	0	0	0		0.0357143	2	0		1	GAGGGATAGAGCGTTTGAAACACGGCGGGGGGATT	0	T>G substitution
	C	0	0	0	0	0	0	0	0	0	0	0	23	0	0	96	0	0	0	0	0	0	0	0	0	0	0	0	0		4.25	0	0		0	GAGGGATAGAGCGTGTGAAACACCGGTGGGATC	-2	T>G substitution; deletion
	C	0	0	0	0	0	0	0	0	0	0	0	25	0	0	104	0	0	0	0	0	0	0	0	0	0	0	0	0		4.60714	0	0		0	GAGGGATAGAGCGTTGGAAACACCGGTGGGATC	-2	T>G substitution, deletion
	C	0	0	0	0	0	0	0	0	0	0	0	0	0	0	33	0	0	0	0	0	0	0	0	0	0	0	0	0		1.17857	0	0		0	GAGGGATAGAGCGGTTGAAACACCGGTGGGATC	-2	T>G substitution, G>T substitution, deletion
	C	0	0	0	0	0	0	0	0	0	0	0	0	0	0	36	0	0	0	0	0	0	0	0	0	0	0	0	0		1.28571	0	0		0	CCAACTGTGTCATCAAGCCATTGGTAGTCGCTGAATGCGTGGTGACCGCATTCGTGGGCTATGACCCAGACACCGGTTAGGACACAGCCTTGACAAGCCCAATAGAGGGGCCAAGCCAAGTAAGAGAGAGGCTGAGGGAGGAGAGAGAAGTAATTGGTGGCGACGTAGTAGAAGCAGGAGGCAACAATGATGTCAGTGATAAGGTAGGAGAAAGAGCGAGGGATAGAGCGTTTGAAACACCGGTGGGATCGCTTTCGTCAATTCTCCCAGTGTGAACGGCGGTTTCTCGCAAGGCACACGCTTTATGGCATCGGTTTCTGATTTCTTGGAAGAAGAAGAAGGAACCGGCA	-2	deletion, T>G substitution
	C	0	0	0	0	0	0	0	0	0	0	0	0	0	0	56	0	0	0	0	0	0	0	0	0	0	0	0	0		2	0	0		0	GAGGGATAGAGCGTTTGAAACGCCGGTGGGATC	-2	deletion, T>G substitution
	C	0	0	0	47	0	0	0	0	0	0	0	0	0	29	0	0	23	0	0	0	0	0	0	0	0	0	0	0		3.53571	37	46		41.5	GAGGGAGAGAGCGTTTGAAACACTGCGGTGGGATC	0	T>G substitution
	C	0	0	0	22	0	0	0	0	0	0	0	0	0	0	0	0	0	0	0	0	0	0	0	0	0	0	0	0		0.785714	0	22		11	GAGGGATAGAGCGGTTGAAACACTGCGGTGGGATC	0	T>G substitution, G>T substitution
	C	0	0	0	0	0	0	0	0	0	27	0	0	0	0	0	0	0	0	0	0	0	0	0	0	0	0	0	0		0.964286	0	0		0	CCAACTGTGTCATCAAGCCATTGGTAGTCGCTGAATGCGTGGTGACCGCATTCGTGGGCTATGACCCAGACACCGGTTAGGACACAGCCTTGACAAGCCCAATAGAGGGGCCAAGCCAAGTAAGAGAGAGGCTGAGGGAGGAGAGAGAAGTAATTGGTGGCGACGTAGTAGAAGCAGGAGGCAACAATGATGTCAGTGATAAGGTAGGAGAAAGAGCGAGGGATAGAGCGTTTGAAACACTGTCGGTGGGATCGCTTTCGTCAATTCTCCCAGTGTGAACGGCGGTTTCTCGCAAGGCACACGCTTTATGGCATCGGTTTCTGATTTCTTGGAAGAAGAAGAAGGAACCGGCA	1	T insertion, T>G substitution
	C	46	42	31	222	85	0	57	60	46	44	60	45	22	144	0	59	133	22	55	65	101	23	94	31	24	76	62	0		58.8929	194	307		250.5	GAGGGATAGAGCGTTTGAAACACGGCGGTGGGATC	0	T>G substitution
	C	0	0	0	0	0	0	0	0	0	27	0	0	0	0	0	0	0	0	0	0	0	0	0	0	22	0	0	0		1.75	0	0		0	CCAACTGTGTCATCAAGCCATTGGTAGTCGCTGAATGCGTGGTGACCGCATTCGTGGGCTATGACCCAGACACCGGTTAGGACACAGCCTTGACAAGCCCAATAGAGGGGCCAAGCCAAGTAAGAGAGAGGCTGAGGGAGGAGAGAGAAGTAATTGGTGGCGACGTAGTAGAAGCAGGAGGCAACAATGATGTCAGTGATAAGGTAGGAGAAAGAGCGAGGGATAGAGCGTTTGAAACACTGTCGGTGGGATCGCTGTCTTCAATTCTCCCAGTGTGAACGGCGGTTTCTCGCAAGGCACACGCTTTATGGCATCGGTTTCTGATTTCTTGGAAGAAGAAGAAGGAACCGGCA	1	T insertion, T>G substitution
	C	0	0	0	0	0	0	0	0	0	33	0	0	0	0	0	0	0	0	0	0	0	0	0	0	0	0	0	0		1.17857	0	0		0	GAGGGATAGAGCGTTGGAAACACTGTCGGTGGGATC	1	T>G substitution, T insertion
	C	0	0	0	0	0	0	0	0	0	0	0	0	0	0	27	0	0	0	0	0	0	0	0	0	0	0	0	0		0.964286	0	0		0	CCAACTGTGTCATCAAGCCATTGGTAGTCGCTGAATGCGTGGTGACCGCATTCGTGGGCTATGACCCAGACACCGGTTAGGACACAGCCTTGACAAGCCCAATAGAGGGGCCAAGCCAAGTAAGAGAGAGGCTGAGGGAGGAGAGAGAAGTAATTGGTGGCGACGTAGTAGAAGCAGGAGGCAACAATGATGTCAGTGATAAGGTAGGAGAAAGAGCGAGGGATAGAGCGTTTGAAACACCGGTGGGATCGCTGTCTTCAATTCTCCCAGTGTGAACGGCGGTTTCTCGCAAGGCACACGCTTTATGGCATCGGTTTCTGATTTCTTGGAAGAAGAAGAAGGAACCGGCA	-2	deletion, T>G substitution
	C	0	0	0	0	0	0	0	0	0	0	1	0	0	0	0	0	0	0	0	0	0	0	0	0	0	0	0	0		0.0357143	1	0		0.5	GAGGGATAGAGCGTTTGAAACACGGCGGTGGGATT	0	T>G substitution
	B	0	0	0	46	0	0	0	0	0	0	0	0	0	0	0	0	0	0	0	0	0	0	0	0	0	0	0	0		1.64286	31	69		50	CCAACTGTGTCATCAAGCCATTGGTAGTCGCTGAATGCGTGGTGACCGCATTCGTGAGCTATGACCCAGACACCGGTTAGGACACAGCCTTGACAGGCCCAGTAGAGAGGCCAAGCCAAGTAAGAGAGAGGCTGAGGGAGGAGAGAGAAGTAATTGGTGGCGACGTAGTAGAAGCAGGAGGCAACAATGATGTCAGTGATAAGGTAGGAGAAAGAGCGAGGGATAGAGCGTTTGAAACACTGCGGGGGGATTGCTGTCTTCAGTTCTCCAAGCGTGAACGGCGGTTTCTCGCAGGGCACACGCTTTATGGCATCGGTTTCAGATTTCTTGGAAGAAGAAGAAGAAGGAACTGGCA	0	T>G substitution
	C	0	0	0	26	0	0	0	0	0	0	0	0	0	0	0	0	0	0	0	0	0	0	0	0	0	0	0	0		0.928571	23	35		29	GAGGGATAGAGCGTGTGAAACACTGCGGTGGGATC	0	T>G substitution
	C	0	0	0	30	0	0	0	0	0	0	0	0	0	25	0	0	0	0	0	0	0	0	0	0	0	0	0	0		1.96429	23	50		36.5	CCAACTGTGTCATCAAGCCATTGGTAGTCGCTGAATGCGTGGTGACCGCATTCGTGGGCTATGACCCAGACACCGGTTAGGACACAGCCTTGACAAGCCCAATAGAGGGGCCAAGCCAAGTAAGAGAGAGGCTGAGGGAGGAGAGAGAAGTAATTGGTGGCGACGTAGTAGAAGCAGGAGGCAACAATGATGTCAGTGATAAGGTAGGAGAAAGAGCGAGGGATAGAGCGTTTGAAACACTGCGGTGGGATCGCTTTCGTCAATTCTCCCAGTGTGAACGGCGGTTTCTCGCAAGGCACACGCTTTATGGCATCGGTTTCTGATTTCTTGGAAGAAGAAGAAGGAACCGGCA	0	T>G substitution
	B	0	0	0	0	0	0	0	0	0	0	0	0	24	0	0	0	0	0	0	0	0	0	0	0	0	0	0	0		0.857143	0	0		0	GAGGGATAGAGCGTTGGAAACACT	-11	T>G substitution, unclear indel
	B	0	0	0	0	0	0	0	0	0	0	0	0	0	0	0	0	0	0	0	0	0	0	0	0	0	0	0	0		0	22	31		26.5	GAGGGATAGAGCGGTTGAAACACTGCGGGGGGATT	0	T>G substitution, G>T substitution
	B	0	0	0	0	0	0	0	0	0	0	0	0	0	23	0	0	0	22	0	0	0	0	0	0	0	34	0	0		2.82143	0	0		0	CCAACTGTGTCATCAAGCCATTGGTAGTCGCTGAATGCGTGGTGACCGCATTCGTGAGCTATGACCCAGACACCGGTTAGGACACAGCCTTGACAGGCCCAGTAGAGAGGCCAAGCCAAGTAAGAGAGAGGCTGAGGGAGGAGAGAGAAGTAATTGGTGGCGACGTAGTAGAAGCAGGAGGCAACAATGATGTCAGTGATAAGGTAGGAGAAAGAGCGAGGGATAGAGCGTTTGAAACACTGGGGGGGATTGCGTTCTTCAGTTCTCCAAGCGTGAACGGCGGTTTCTCGCAGGGCACACGCTTTATGGCATCGGTTTCAGATTTCTTGGAAGAAGAAGAAGAAGGAACTGGCA	-1	deletion, T>G substitution
Sum T>G		89	111	77	753	330	0	120	191	126	168	120	240	145	321	595	197	404	44	157	246	214	55	178	87	107	256	189	0	5520		658	1191	1849
																														95.4357				94.4813
G>T
	B	0	0	0	0	0	0	0	0	0	0	0	0	0	0	0	0	0	0	0	0	0	0	0	0	0	0	0	0		0	22	31		26.5	GAGGGATAGAGCGGTTGAAACACTGCGGGGGGATT	0	T>G substitution, G>T substitution
	C	0	0	0	22	0	0	0	0	0	0	0	0	0	0	0	0	0	0	0	0	0	0	0	0	0	0	0	0		0.785714	0	22		11	GAGGGATAGAGCGGTTGAAACACTGCGGTGGGATC	0	T>G substitution, G>T substitution
	C	0	0	0	0	0	0	0	0	0	0	0	0	0	0	33	0	0	0	0	0	0	0	0	0	0	0	0	0		1.17857	0	0		0	GAGGGATAGAGCGGTTGAAACACCGGTGGGATC	-2	T>G substitution, G>T substitution, deletion
	B	0	0	0	0	37	0	0	0	0	0	0	0	0	0	24	0	0	0	23	0	0	0	0	0	0	0	0	0		3	0	0		0	GAGGGATAGAGCGGTTGAAACACTGACGGGGGGATT	1	T>G substitution, G>T substitution, A insertion
	A	0	0	0	0	0	0	0	0	0	0	0	0	0	0	0	0	0	0	0	0	0	0	0	0	0	0	0	0		0	1	0		0.5	GAGGGATAGAGCGGTTGAAACACTGCGGGGGGATT	0	T>G substitution, G>T substitution
	A	0	0	0	0	0	0	0	0	0	0	0	0	0	0	0	0	0	0	0	0	0	0	0	0	0	0	0	0		0	0	32		16	GAGGGATAGAGCGGTTGAAACACTGCGGTGGGATT	0	T>G substitution, G>T substitution
Sum G>T		0	0	0	22	37	0	0	0	0	0	0	0	0	0	57	0	0	0	23	0	0	0	0	0	0	0	0	0	139		23	85	108
%G>T in known substitutions																														2.40318				5.51865
C>G
	A	0	0	0	24	0	0	0	0	0	0	0	0	0	0	0	0	0	0	0	0	0	0	0	0	0	0	0	0		0.857143	0	0		0	GAGGGATAGAGCGTTTGAAACAGTGGGTGGGATT	-1	deletion, C>G substitution~
Sum C>G		0	0	0	24	0	0	0	0	0	0	0	0	0	0	0	0	0	0	0	0	0	0	0	0	0	0	0	0	24		0	0	0
%C>G in known substitutions																														0.414938				0
G>A
	A	24	0	0	0	0	0	0	0	0	0	0	0	0	0	0	0	0	0	0	0	0	0	0	0	0	0	0	0		0.857143	0	0		0	GAGGGATAGAGCGTTTGAAACACTGCGGTAGGATT	0	G>A substitution
Sum G>A		24	0	0	0	0	0	0	0	0	0	0	0	0	0	0	0	0	0	0	0	0	0	0	0	0	0	0	0	24		0	0	0
%G>A in known substitutions																														0.414938				0
C>A
	B	0	0	0	0	0	0	0	0	0	0	0	0	0	0	0	0	0	0	0	0	0	0	0	0	26	0	0	0		0.928571	0	0		0	GAGGGATAGAGCGTTTGAAACACTGAGGGGGGATT	0	C>A substitution
	C	0	0	0	0	0	0	0	0	0	0	0	0	0	0	0	0	0	0	0	0	0	28	0	0	0	0	0	0		1	0	0		0	GAGGGATAGAGCGTTTGAAACACTACGGTGGGATC	0	C>A substitution
Sum C>A		0	0	0	0	0	0	0	0	0	0	0	0	0	0	0	0	0	0	0	0	0	28	0	0	26	0	0	0	54		0	0	0
%C>A in known substitutions																														0.93361				0
A>T
	C	23	0	0	0	0	0	0	0	0	0	0	0	0	0	0	0	0	0	0	0	0	0	0	0	0	0	0	0		0.821429	0	0		0	GAGGGATAGAGCGTTTGAATCACTGCGGTGGGATC	0	A>T substitution
Sum A>T		23	0	0	0	0	0	0	0	0	0	0	0	0	0	0	0	0	0	0	0	0	0	0	0	0	0	0	0	23		0	0	0
%A>T in known substitutions																														0.397649				0
A>G
	A	0	0	0	0	0	0	0	0	0	0	0	0	0	0	0	0	28	0	0	0	0	0	0	0	0	0	0	0		1	0	29		14.5	GAGGGATAGAGCGTTTGAAACGCTGCGGTGGGATT	0	A>G substitution
	B	0	0	0	23	0	0	0	0	0	0	0	0	0	0	0	0	0	0	0	0	0	0	0	0	0	0	0	0		0.821429	0	27		13.5	GAGGGATAGGGCGTTTGAAACACTGCGGGGGGATT	0	A>G substitution
	C	0	0	0	32	0	0	0	0	0	0	0	0	0	0	0	0	23	0	0	0	0	0	0	0	0	0	0	0		1.96429	33	37		35	GAGGGATAGAGCGTTTGAAACGCTGCGGTGGGATC	0	A>G substitution
Sum A>G		0	0	0	55	0	0	0	0	0	0	0	0	0	0	0	0	51	0	0	0	0	0	0	0	0	0	0	0	106	3.78571	33	93	126
%A>G in known substitutions																														1.83264				6.43843
																														5784				1957
other
	A	0	0	0	0	0	0	0	0	0	0	0	0	0	0	0	0	0	0	0	0	0	0	0	0	0	0	21	0		0.75	0	0		0	GAGGGATAGAGCGTTTGAAACACTGTGTGGGATT	-1	deletion plus 1bp substitution
	A	0	0	0	0	0	0	0	0	0	0	0	0	29	0	0	0	0	0	0	0	0	0	0	0	0	0	0	0		1.03571	0	0		0	GAGGGATAGAGCGTTTGAAACACTCGATGACACAAGGATTGGCCTCGGTGGGATT	20	20 insertion, 2 substitution
	B	0	0	0	0	0	0	0	0	0	0	0	0	0	0	0	0	33	0	0	0	0	0	0	0	0	0	0	0		1.17857	0	0		0	GAGGGATAGAGCGTTTGAAACAACGGGGGGATT	-2	deletion plus 1bp substitution
	B	0	0	0	0	0	0	0	0	0	0	0	0	0	0	0	0	0	0	0	0	0	0	0	0	26	0	0	0		0.928571	0	0		0	GAGGGATAGAGCGTTTGAAACACTGAGGGGATT	-2	substitution, deletion
	B	36	0	0	0	0	0	0	0	0	0	0	0	0	0	0	0	0	0	0	0	0	0	0	0	0	0	0	0		1.28571	0	0		0	CCAACTGTGTCATCAAGCCATTGGTAGTCGCTGAATGCGTGGTGACCGCATTCGTGAGCTATGACCCAGACACCGGTTAGGACACAGCCTTGACAGGCCCAGTAGAGAGGCCAAGCCAAGTAAGAGAGAGGCTGAGGGAGGAGAGAGAAGTAATTGGTGGCGACGTAGTAGAAGCAGGAGGCAACAATGATGTCAGTGATAAGGTAGGAGAAAGAGCGAGGGATAGAGCGTTTGAACGGCGGTTTCTTCAGTTCTCCAAGCGTGAACGGCGGTTTCTCGCAGGGCACACGCTTTATGGCATCGGTTTCAGATTTCTTGGAAGAAGAAGAAGAAGGAACTGGCA	-12	12 deletion, 6 substitution
	B	0	0	0	0	0	0	0	0	0	0	0	0	0	0	0	0	0	23	0	0	0	0	0	0	0	0	0	0		0.821429	0	0		0	GAGGGATAGAGCGTTTGAAACACGGGGGGGGATT	-1	deletion plus 1bp substitution
	C	0	0	0	0	0	0	0	0	0	0	0	0	0	0	0	0	0	0	0	0	0	0	0	0	0	0	25	0		0.892857	0	0		0	CCAACTGTGTCATCAAGCCATTGGTAGTCGCTGAATGCGTGGTGACCGCATTCGTGGGCTATGACCCAGACACCGGTTAGGACACAGCCTTGACAAGCCCAATAGAGGGGCCAAGCCAAGTAAGAGAGAGGCTGAGGGAGGAGAGAGAACGGCGGTTTCTTCAATTCTCCCAGTGTGAACGGCGGTCACTCGCAAGGCACACGCTTTATGGCATCGGTTTCTGATTTCTTGGAAGAAGAAGAAGGAACCGGCA	-95	95 deletion, 6 substitution
	C	0	0	0	0	0	0	0	0	0	0	0	0	0	0	44	0	0	0	0	0	0	0	0	0	0	0	0	0		1.57143	0	0		0	GAGGGATAGAGCGTTTGAAACACCGGTGGGAGC	-2	deletion plus 1bp substitution
	C	0	0	0	39	0	0	0	0	0	0	0	0	0	0	0	0	22	0	0	0	0	0	0	0	0	0	0	0		2.17857	21	40		30.5	GAGGGATAGAGCGTTTGAAACACTGCGGTGGGAGC	0	substition
	C	0	0	0	0	0	0	0	0	0	0	0	0	0	0	0	0	0	0	0	0	0	25	0	0	0	0	0	0		0.892857	0	0		0	GAGGGATAGAGCGTTTGAAACACACGGTGGGATC	-1	deletion plus 1bp substitution
	C	43	0	0	0	27	0	0	0	0	0	0	0	0	21	0	0	0	0	0	0	0	0	0	0	0	0	34	0		4.46429	0	0		0	GAGGGATAGAGCGTTTGAAACACTGTGTGGGATC	-1	deletion plus 1bp substitution
	B	0	0	0	0	0	0	0	0	0	0	0	0	0	0	0	0	0	0	0	0	0	0	0	0	0	0	21	0		0.75	0	0		0	GAGGGATAGAGCGTTTGAAACACACGGGGGGATT	-1	deletion plus 1bp substitution
		79	0	0	39	27	0	0	0	0	0	0	0	29	21	44	0	55	23	0	0	0	25	0	0	26	0	101	0	469	16.75	21	40	61

## Sheet: Deletions
	Homoeolog	T1_1_1_4	T1_1_1_5	T1_1_1_6	T1_1_1x	T1_1_2_4	T1_1_3	T1_1_3Seed	T1_1_3_2	T1_1_3_3	T1_1_4_1	T1_1_4_2	T1_1_4_5	T1_1_4_6	T1_2_2	T1_3_2_4	T1_4_2_3	T1_4_2_4	T1_4_3	T1_4_4_3	T1_5_1	T1_5_1Seed	T1_5_1_1	T1_5_1_2	T1_5_1_3	T1_5_1_4	T1_5_1_6	T1_5_2_5	T1_5_5	Total	Ave. Mutant	WT1	WT2	Total	Ave. WT	Sequence	size	mutation_visual_description
1 bp del
	A	0	0	0	0	0	0	0	0	0	0	0	0	0	0	0	0	0	0	0	0	0	0	0	0	0	0	1	0	1	0.0357143	0	0	0	0	GAGGGATAGAGCGTTTGAAACACGCGGGGGGATT	-1	deletion
	A	23	0	0	0	0	0	0	0	0	0	0	0	0	0	0	0	0	0	0	0	0	0	0	0	0	0	0	0	23	0.821429	0	0	0	0	GAGGGATAGAGCGTTTGAAACACGCGGTGGGATT	-1	deletion
	A	0	0	0	26	0	0	0	0	0	0	0	0	0	0	0	0	0	0	0	0	0	0	0	0	0	0	0	0	26	0.928571	0	0	0	0	CCGACTGTGTCATCGAGCCACTGGTAGTCGCTGAATGCGTGGTGACCGCATTCGTGGGCTATGACCCAGACACCGGTTAGGACACAGCCTTGACAAGCCCAATAGAGGGGCCAAGCCAAGTAAGAGAGAGGCTGAGGGAGGAGAGAAAAGTAATTGGTGGCGACGTAGTAGAAGCAGGAGGCAATAATGATGTCAGTGATAAGGTAGGAGAAAGAGCGAGGGATAGAGCGTTTGAAACACTGGGTGGGATTGCTTTCGTCAGATCTCCCAGCGTGAACGGTGGTTTCTCGCAGGGCACACGCTTTATGGCATCGGTTTCAGATTTCTTGGAAGAAGAAGAAGGAACTGGCA	-1	deletion, T>G substitution
	A	0	0	0	0	0	0	0	0	0	0	0	0	0	0	0	0	0	0	0	0	0	0	0	0	0	0	21	0	21	0.75	0	0	0	0	GAGGGATAGAGCGTTTGAAACACTGTGTGGGATT	-1	deletion plus 1bp substitution
	A	0	0	0	0	0	0	0	0	0	0	0	0	1	0	0	0	0	3	0	2	0	0	0	0	0	0	0	0	6	0.214286	0	0	0	0	GAGGGATAGAGCGTTTGAAACACTCGGGGGGATT	-1	deletion
	A	0	0	0	24	0	0	0	0	0	0	0	0	0	0	0	0	0	0	0	0	0	0	0	0	0	0	0	0	24	0.857143	0	0	0	0	GAGGGATAGAGCGTTTGAAACAGTGGGTGGGATT	-1	deletion, C>G substitution~
	A	39	184	163	0	213	206	30	63	127	132	108	230	134	158	216	109	116	256	177	288	68	222	133	190	126	150	320	219	4377	156.321	0	0	0	0	GAGGGATAGAGCGTTTGAAACACTCGGTGGGATT	-1	deletion
	A	0	0	0	0	0	0	0	0	0	0	0	0	0	0	0	0	0	0	0	1	0	0	0	0	0	0	0	0	1	0.0357143	0	0	0	0	GAGGGATAGAGCGTTTGAAACACTCGGTGGGATC	-1	deletion
	A	24	189	122	2641	182	250	25	36	88	60	70	229	78	209	111	101	74	255	103	257	39	196	70	137	98	59	307	161	6171	220.393	0	0	0	0	GAGGGATAGAGCGTTTGAAACACTGGGTGGGATT	-1	deletion
	A	0	0	0	0	0	1	0	0	0	0	0	0	0	0	0	0	0	1	0	1	0	0	0	0	1	0	0	0	4	0.142857	0	0	0	0	GAGGGATAGAGCGTTTGAAACACTGGGTGGGATC	-1	deletion
	A	0	0	0	31	0	0	0	0	0	0	0	0	0	0	0	0	0	0	0	0	0	0	0	0	0	0	0	0	31	1.10714	0	0	0	0	GAGGGATAGAGCGTTGGAAACACTGGGTGGGATT	-1	T>G substitution, deletion
	A	0	0	0	1	0	1	0	1	0	0	1	0	1	1	0	0	0	4	0	1	0	0	0	0	1	0	0	0	12	0.428571	0	0	0	0	GAGGGATAGAGCGTTTGAAACACTGGGGGGGATT	-1	deletion
	B	0	0	0	0	0	0	0	0	0	0	0	0	0	29	0	0	0	0	0	23	0	0	0	0	0	0	21	0	73	2.60714	0	0	0	0	GAGGGATAGAGCGTTTGAAACACGCGGGGGGATT	-1	deletion
	B	0	0	0	0	0	0	0	0	0	0	0	0	0	23	0	0	0	22	0	0	0	0	0	0	0	34	0	0	79	2.82143	0	0	0	0	CCAACTGTGTCATCAAGCCATTGGTAGTCGCTGAATGCGTGGTGACCGCATTCGTGAGCTATGACCCAGACACCGGTTAGGACACAGCCTTGACAGGCCCAGTAGAGAGGCCAAGCCAAGTAAGAGAGAGGCTGAGGGAGGAGAGAGAAGTAATTGGTGGCGACGTAGTAGAAGCAGGAGGCAACAATGATGTCAGTGATAAGGTAGGAGAAAGAGCGAGGGATAGAGCGTTTGAAACACTGGGGGGGATTGCGTTCTTCAGTTCTCCAAGCGTGAACGGCGGTTTCTCGCAGGGCACACGCTTTATGGCATCGGTTTCAGATTTCTTGGAAGAAGAAGAAGAAGGAACTGGCA	-1	deletion, T>G substitution
	B	92	83	134	26	108	132	103	79	98	95	91	61	51	255	246	90	117	120	0	273	52	110	100	126	112	73	226	82	3135	111.964	0	0	0	0	GAGGGATAGAGCGTTTGAAACACTCGGGGGGATT	-1	deletion
	B	0	0	0	0	0	0	0	0	0	0	0	0	0	0	0	0	0	0	0	0	0	0	0	0	0	0	21	0	21	0.75	0	0	0	0	GAGGGATAGAGCGTTTGAAACACACGGGGGGATT	-1	deletion plus 1bp substitution
	B	0	0	0	0	0	0	0	0	0	0	0	0	0	0	0	0	0	0	0	0	0	0	0	0	0	27	0	0	27	0.964286	0	0	0	0	CCAACTGTGTCATCAAGCCATTGGTAGTCGCTGAATGCGTGGTGACCGCATTCGTGAGCTATGACCCAGACACCGGTTAGGACACAGCCTTGACAGGCCCAGTAGAGAGGCCAAGCCAAGTAAGAGAGAGGCTGAGGGAGGAGAGAGAAGTAATTGGTGGCGACGTAGTAGAAGCAGGAGGCAACAATGATGTCAGTGATAAGGTAGGAGAAAGAGCGAGGGATAGAGCGTTTGAAACACTGGGGGGGATTGCTTGCTTCAGTTCTCCAAGCGTGAACGGCGGTTTCTCGCAGGGCACACGCTTTATGGCATCGGTTTCAGATTTCTTGGAAGAAGAAGAAGAAGGAACTGGCA	-1	deletion, T>G substitution
	B	0	0	0	0	0	0	0	0	0	0	0	0	0	0	0	0	0	0	0	0	0	0	0	0	0	22	0	0	22	0.785714	0	0	0	0	CCAACTGTGTCATCAAGCCATTGGTAGTCGCTGAATGCGTGGTGACCGCATTCGTGAGCTATGACCCAGACACCGGTTAGGACACAGCCTTGACAGGCCCAGTAGAGAGGCCAAGCCAAGTAAGAGAGAGGCTGAGGGAGGAGAGAGAAGTAATTGGTGGCGACGTAGTAGAAGCAGGAGGCAACAATGATGTCAGTGATAAGGTAGGAGAAAGAGCGAGGGATAGAGCGTTTGAAACACTGGGGGGGATTGCTGTCTTCAGTTCTCCAAGCGTGAACGGCGGTTTCTCGCAGGGCACACGCTTTATGGCATCGGTTTCAGATTTCTTGGAAGAAGAAGAAGAAGGAACTGGCA	-1	T > G substitution, deletion
	B	139	353	366	146	246	381	166	254	253	206	192	208	159	963	512	212	335	1440	0	589	116	371	156	304	212	1573	484	245	10581	377.893	0	0	0	0	GAGGGATAGAGCGTTTGAAACACTGGGGGGGATT	-1	deletion
	B	0	0	0	0	0	0	0	1	0	1	0	0	0	0	0	0	0	0	0	1	0	0	0	1	0	0	1	0	5	0.178571	0	0	0	0	GAGGGATAGAGCGTTTGAAACACTCGGTGGGATT	-1	deletion
	B	0	0	0	0	0	0	0	0	0	0	0	0	0	0	0	0	0	1	0	0	0	0	0	0	0	0	0	0	1	0.0357143	0	0	0	0	GAGGGATAGAGCGTTTGAAACACTCGGTGGGATC	-1	deletion
	B	0	0	0	0	0	0	0	0	0	0	0	0	0	0	0	0	0	23	0	0	0	0	0	0	0	0	0	0	23	0.821429	0	0	0	0	GAGGGATAGAGCGTTTGAAACACGGGGGGGGATT	-1	deletion plus 1bp substitution
	B	0	0	0	2	0	0	0	0	0	0	0	0	0	2	0	1	0	0	0	2	0	0	0	0	0	0	1	0	8	0.285714	0	0	0	0	GAGGGATAGAGCGTTTGAAACACTGGGTGGGATT	-1	deletion
	C	59	166	62	87	217	186	57	113	104	96	94	51	53	302	0	88	168	159	131	285	58	248	143	142	39	103	206	125	3542	126.5	0	21	21	10.5	GAGGGATAGAGCGTTTGAAACACTCGGTGGGATC	-1	deletion
	C	0	0	0	0	0	0	0	0	0	0	0	0	0	0	0	0	0	0	0	0	0	25	0	0	0	0	0	0	25	0.892857	0	0	0	0	GAGGGATAGAGCGTTTGAAACACACGGTGGGATC	-1	deletion plus 1bp substitution
	C	2	0	0	3	0	0	0	0	0	0	0	0	1	2	0	0	0	1	0	1	0	0	0	0	0	0	0	0	10	0.357143	0	0	0	0	GAGGGATAGAGCGTTTGAAACACTGGGTGGGATT	-1	deletion
	C	43	0	0	0	27	0	0	0	0	0	0	0	0	21	0	0	0	0	0	0	0	0	0	0	0	0	34	0	125	4.46429	0	0	0	0	GAGGGATAGAGCGTTTGAAACACTGTGTGGGATC	-1	deletion plus 1bp substitution
	C	98	206	92	35	292	301	81	192	151	87	130	25	73	486	44	112	131	267	120	337	24	274	94	149	90	96	284	236	4507	160.964	0	0	0	0	GAGGGATAGAGCGTTTGAAACACTGGGTGGGATC	-1	deletion
	C	0	0	0	0	1	0	0	1	0	1	0	0	0	1	0	0	0	1	0	0	0	0	0	0	0	0	0	0	5	0.178571	0	0	0	0	GAGGGATAGAGCGTTTGAAACACTCGGTGGGATT	-1	deletion
	C	0	0	0	0	0	0	0	1	0	1	0	0	0	1	0	0	0	3	0	0	0	1	0	0	0	0	0	1	8	0.285714	0	21	21	10.5	GAGGGATAGAGCGTTTGAAACACTGGGGGGGATT	-1	deletion
	Sum 1 bp del	519	1181	939	3022	1286	1458	462	741	821	679	686	804	551	2453	1129	713	941	2556	531	2061	357	1447	696	1049	679	2137	1927	1069	32894		0	42	42
	% 1 bp del in all dels																													51.103				100
2 bp del
	A	0	0	0	0	0	0	0	0	0	0	0	1	0	0	1	0	0	0	0	0	0	0	0	0	0	0	0	1	3	0.107143	0	0	0	0	GAGGGATAGAGCGTTTGAAACACCGGTGGGATC	-2	deletion
	A	0	25	34	0	25	65	0	0	0	0	25	42	0	26	20	0	0	68	0	69	0	0	0	38	31	0	46	31	545	19.4643	0	0	0	0	GAGGGATAGAGCGTTTGAAACACCGGTGGGATT	-2	deletion
	A	0	0	0	0	0	0	0	0	0	0	0	0	0	0	0	0	0	1	0	0	0	0	0	0	0	0	0	0	1	0.0357143	0	0	0	0	GAGGGATAGAGCGTTTGAAACACCGGGGGGATT	-2	deletion
	A	0	0	0	0	0	0	0	0	0	0	0	0	0	0	0	0	0	1	0	0	0	0	0	0	1	0	0	0	2	0.0714286	0	0	0	0	GAGGGATAGAGCGTTTGAAACACTGGGGGGATT	-2	deletion
	A	51	78	40	0	61	80	0	33	32	0	28	69	55	56	62	53	0	93	27	80	0	80	35	47	53	24	106	36	1279	45.6786	0	0	0	0	GAGGGATAGAGCGTTTGAAACACTGGTGGGATT	-2	deletion
	A	0	0	0	1	0	0	0	0	0	0	0	0	0	0	0	0	0	0	0	0	0	0	0	0	0	0	0	0	1	0.0357143	0	0	0	0	GAGGGATAGAGCGTTTGAAACACTGGTGGGATC	-2	deletion
	B	0	0	0	0	0	0	0	0	0	0	0	0	0	0	0	0	0	0	0	0	0	0	0	0	0	0	22	0	22	0.785714	0	0	0	0	GAGGGATAGAGCGTTTGAAACACTGCGGGGATT	-2	deletion
	B	0	0	0	0	0	0	0	0	0	0	0	0	0	0	0	0	33	0	0	0	0	0	0	0	0	0	0	0	33	1.17857	0	0	0	0	GAGGGATAGAGCGTTTGAAACAACGGGGGGATT	-2	deletion plus 1bp substitution
	B	0	0	0	0	0	0	0	0	0	0	0	0	0	0	0	0	0	0	0	0	0	0	0	0	26	0	0	0	26	0.928571	0	0	0	0	GAGGGATAGAGCGTTTGAAACACTGAGGGGATT	-2	substitution, deletion
	B	0	47	0	38	29	31	43	0	48	0	38	0	0	87	30	39	33	34	0	76	22	0	0	0	0	28	70	43	736	26.2857	0	0	0	0	GAGGGATAGAGCGTTTGAAACACCGGGGGGATT	-2	deletion
	B	0	0	0	0	0	0	0	1	0	0	0	0	0	2	0	0	0	1	0	0	0	0	16	1	1	0	0	0	22	0.785714	0	0	0	0	GAGGGATAGAGCGTTTGAAACACTGGTGGGATT	-2	deletion
	B	32	94	84	99	41	121	84	123	101	61	90	39	21	197	190	71	51	122	0	197	49	66	54	108	74	26	234	98	2527	90.25	0	0	0	0	GAGGGATAGAGCGTTTGAAACACTGGGGGGATT	-2	deletion
	C	0	0	0	0	0	0	0	0	0	0	0	23	0	0	96	0	0	0	0	0	0	0	0	0	0	0	0	0	119	4.25	0	0	0	0	GAGGGATAGAGCGTGTGAAACACCGGTGGGATC	-2	T>G substitution; deletion
	C	0	0	0	0	0	0	0	0	0	0	0	0	0	1	0	0	0	0	0	0	0	0	0	0	0	0	0	0	1	0.0357143	0	0	0	0	GAGGGATAGAGCGTTTGAAACACCGGGGGGATT	-2	deletion
	C	0	0	0	0	0	0	0	0	0	0	0	25	0	0	104	0	0	0	0	0	0	0	0	0	0	0	0	0	129	4.60714	0	0	0	0	GAGGGATAGAGCGTTGGAAACACCGGTGGGATC	-2	T>G substitution, deletion
	C	0	0	0	0	0	0	0	0	0	0	0	0	0	0	33	0	0	0	0	0	0	0	0	0	0	0	0	0	33	1.17857	0	0	0	0	GAGGGATAGAGCGGTTGAAACACCGGTGGGATC	-2	T>G substitution, G>T substitution, deletion
	C	0	0	0	0	0	0	0	0	0	0	0	0	0	0	36	0	0	0	0	0	0	0	0	0	0	0	0	0	36	1.28571	0	0	0	0	CCAACTGTGTCATCAAGCCATTGGTAGTCGCTGAATGCGTGGTGACCGCATTCGTGGGCTATGACCCAGACACCGGTTAGGACACAGCCTTGACAAGCCCAATAGAGGGGCCAAGCCAAGTAAGAGAGAGGCTGAGGGAGGAGAGAGAAGTAATTGGTGGCGACGTAGTAGAAGCAGGAGGCAACAATGATGTCAGTGATAAGGTAGGAGAAAGAGCGAGGGATAGAGCGTTTGAAACACCGGTGGGATCGCTTTCGTCAATTCTCCCAGTGTGAACGGCGGTTTCTCGCAAGGCACACGCTTTATGGCATCGGTTTCTGATTTCTTGGAAGAAGAAGAAGGAACCGGCA	-2	deletion, T>G substitution
	C	0	0	0	0	0	0	0	0	0	0	0	0	0	0	56	0	0	0	0	0	0	0	0	0	0	0	0	0	56	2	0	0	0	0	GAGGGATAGAGCGTTTGAAACGCCGGTGGGATC	-2	deletion, T>G substitution
	C	80	73	0	0	150	92	34	23	55	23	38	1964	28	80	5720	56	33	70	29	90	0	71	24	59	38	21	100	62	9013	321.893	0	0	0	0	GAGGGATAGAGCGTTTGAAACACCGGTGGGATC	-2	deletion
	C	0	0	0	0	0	0	0	0	0	0	0	0	0	0	44	0	0	0	0	0	0	0	0	0	0	0	0	0	44	1.57143	0	0	0	0	GAGGGATAGAGCGTTTGAAACACCGGTGGGAGC	-2	deletion plus 1bp substitution
	C	0	0	0	0	0	0	0	0	0	0	0	0	0	0	1	0	0	0	0	1	0	0	0	0	0	0	0	0	2	0.0714286	0	0	0	0	GAGGGATAGAGCGTTTGAAACACCGGTGGGATT	-2	deletion
	C	0	0	0	0	0	0	0	0	0	0	0	0	0	1	0	0	0	0	0	0	0	0	0	0	0	0	0	0	1	0.0357143	0	0	0	0	GAGGGATAGAGCGTTTGAAACACTGGTGGGATT	-2	deletion
	C	0	0	0	0	0	0	0	0	0	0	0	0	0	0	0	0	0	0	0	0	0	0	0	0	1	0	0	0	1	0.0357143	0	0	0	0	GAGGGATAGAGCGTTTGAAACACTGGGGGGATT	-2	deletion
	C	0	0	0	0	0	0	0	0	0	0	0	0	0	0	27	0	0	0	0	0	0	0	0	0	0	0	0	0	27	0.964286	0	0	0	0	CCAACTGTGTCATCAAGCCATTGGTAGTCGCTGAATGCGTGGTGACCGCATTCGTGGGCTATGACCCAGACACCGGTTAGGACACAGCCTTGACAAGCCCAATAGAGGGGCCAAGCCAAGTAAGAGAGAGGCTGAGGGAGGAGAGAGAAGTAATTGGTGGCGACGTAGTAGAAGCAGGAGGCAACAATGATGTCAGTGATAAGGTAGGAGAAAGAGCGAGGGATAGAGCGTTTGAAACACCGGTGGGATCGCTGTCTTCAATTCTCCCAGTGTGAACGGCGGTTTCTCGCAAGGCACACGCTTTATGGCATCGGTTTCTGATTTCTTGGAAGAAGAAGAAGGAACCGGCA	-2	deletion, T>G substitution
	C	73	101	52	64	100	119	0	31	82	52	35	30	22	179	0	68	57	92	92	135	25	94	27	59	0	29	112	93	1823	65.1071	0	0	0	0	GAGGGATAGAGCGTTTGAAACACTGGTGGGATC	-2	deletion
	Sum 2 bp del	236	418	210	202	406	508	161	211	318	136	254	2193	126	629	6420	287	207	482	148	648	96	311	156	312	225	128	690	364	16482		0	0	0	0
	% 2 bp del in all dels																													25.6059				0
3 bp del
	A	0	0	0	0	0	0	0	1	0	0	0	0	0	0	0	0	0	1	0	0	0	0	0	0	0	0	1	0	3	0.107143	0	0	0	0	GAGGGATAGAGCGTTTGAAACACTGGGGGATT	-3	deletion
	A	0	75	0	98	73	55	0	26	52	0	0	0	27	78	45	0	34	104	0	82	0	52	0	39	41	0	130	59	1070	38.2143	0	0	0	0	GAGGGATAGAGCGTTTGAAACACTGTGGGATT	-3	deletion
	A	29	50	37	0	71	70	0	0	48	0	28	25	52	54	0	28	33	73	33	95	0	0	0	56	42	37	86	40	987	35.25	0	0	0	0	GAGGGATAGAGCGTTTGAAACACGGTGGGATT	-3	deletion
	A	0	0	0	0	0	0	0	0	0	0	0	0	0	0	0	0	0	1	0	0	0	0	0	0	0	0	0	0	1	0.0357143	0	0	0	0	GAGGGATAGAGCGTTTGAAACACGGTGGGATC	-3	deletion
	A	0	0	0	0	0	0	0	0	0	0	0	0	0	0	0	0	0	0	0	0	0	1	0	0	0	0	0	0	1	0.0357143	0	0	0	0	GAGGGATAGAGCGTTTGAAACACTGTGGGATC	-3	deletion
	B	0	46	64	0	0	76	24	53	38	49	0	0	0	128	68	47	67	59	0	108	0	23	23	49	0	0	43	44	1009	36.0357	0	0	0	0	GAGGGATAGAGCGTTTGAAACACTGGGGGATT	-3	deletion
	B	100	30	59	22	54	35	41	54	70	85	46	44	38	110	60	42	41	47	0	101	27	0	42	37	48	0	101	38	1372	49	0	0	0	0	GAGGGATAGAGCGTTTGAAACACGGGGGGATT	-3	deletion
	B	0	0	0	0	0	1	0	0	0	0	0	0	0	2	0	0	0	0	0	1	0	0	0	6	0	0	0	0	10	0.357143	0	0	0	0	GAGGGATAGAGCGTTTGAAACACTGTGGGATT	-3	deletion
	B	0	0	0	0	0	0	0	0	0	0	0	0	0	1	0	0	0	1	0	0	0	0	0	0	0	0	0	0	2	0.0714286	0	0	0	0	GAGGGATAGAGCGTTTGAAACACGGTGGGATT	-3	deletion
	C	52	115	31	27	75	139	0	87	48	41	44	0	35	141	0	44	60	104	56	132	0	102	21	66	23	33	142	66	1684	60.1429	0	0	0	0	GAGGGATAGAGCGTTTGAAACACTGTGGGATC	-3	deletion
	C	0	0	0	1	0	0	0	0	0	0	0	0	0	0	0	0	0	0	0	0	0	0	0	0	0	0	0	0	1	0.0357143	0	0	0	0	GAGGGATAGAGCGTTTGAAACACTGTGGGATT	-3	deletion
	C	29	60	21	0	66	63	25	36	39	21	34	0	0	99	0	25	59	51	39	92	21	49	29	35	0	51	42	56	1042	37.2143	0	0	0	0	GAGGGATAGAGCGTTTGAAACACGGTGGGATC	-3	deletion
	Sum 3 bp del	210	376	212	148	339	439	90	257	295	196	152	69	152	613	173	186	294	441	128	611	48	227	115	288	154	121	545	303	7182		0	0	0
	% 3 bp del in all dels																													11.1577				0
>3 bp del
	A	0	0	8	0	0	12	0	0	0	0	0	0	0	1	0	0	0	0	0	5	0	0	0	0	0	0	0	0	26	0.928571	0	0	0	0	GAGGGATAGAGCGTTTGAAACACTGGGGATT	-4	deletion
	B	0	0	25	0	0	18	0	0	0	0	0	0	0	34	29	0	0	0	0	31	0	24	44	0	0	0	0	0	205	7.32143	0	0	0	0	GAGGGATAGAGCGTTTGAAACACTGGGGATT	-4	deletion
	B	36	0	0	21	0	0	0	0	0	0	0	0	0	0	23	0	0	0	0	0	0	0	0	0	0	0	0	0	80	2.85714	0	0	0	0	GAGGGATAGAGCGTTTGAAACCGGGGGGATT	-4	deletion
	A	0	42	0	0	39	51	30	0	34	30	23	25	0	32	37	33	106	64	0	84	40	28	0	28	36	34	54	28	878	31.3571	0	0	0	0	GAGGGATAGAGCGTTTGAAACGGTGGGATT	-5	deletion
	A	23	0	0	0	0	0	0	0	0	0	0	0	0	0	0	0	0	0	0	0	0	0	0	0	0	0	0	0	23	0.821429	0	0	0	0	GAGGGATAGAGCGTTTGAAACAGTGGGATT	-5	deletion
	A	0	49	23	0	59	70	0	0	40	21	19	57	16	24	0	0	43	63	0	54	0	43	18	52	23	0	16	26	716	25.5714	0	0	0	0	GAGGGATAGAGCGTTTGAAACACTGGGATT	-5	deletion
	A	0	0	0	0	0	0	0	0	0	0	0	0	0	0	0	1	0	0	0	0	0	0	0	0	0	0	0	0	1	0.0357143	0	0	0	0	GAGGGATAGAGCGTTTGAAACACTGGGATC	-5	deletion
	A	0	0	0	0	0	0	0	0	0	0	0	0	0	0	0	0	0	0	0	0	0	0	0	0	0	1	0	0	1	0.0357143	0	0	0	0	GAGGGATAGAGCGTTTGAAACGGTGGGATC	-5	deletion
	B	0	9	3	0	9	14	0	0	9	5	14	12	12	30	0	0	18	14	0	18	0	0	6	19	1	0	15	7	215	7.67857	0	0	0	0	GAGGGATAGAGCGTTTGAAACACTGGGATT	-5	deletion
	B	0	25	53	0	0	29	61	0	47	48	0	0	0	67	73	0	34	29	0	74	71	48	34	0	21	22	28	24	788	28.1429	0	0	0	0	GAGGGATAGAGCGTTTGAAACGGGGGGATT	-5	deletion
	C	0	0	0	0	0	0	0	0	0	0	0	0	0	0	0	0	0	0	0	0	0	0	0	0	1	0	0	0	1	0.0357143	0	0	0	0	GAGGGATAGAGCGTTTGAAACGGTGGGATT	-5	deletion
	C	0	0	0	0	0	0	0	0	0	0	0	0	0	0	0	0	0	1	0	1	0	0	0	0	0	0	0	0	2	0.0714286	0	0	0	0	GAGGGATAGAGCGTTTGAAACACTGGGATT	-5	deletion
	C	22	24	0	0	56	51	0	56	0	0	24	36	41	87	0	23	0	59	0	55	0	0	0	0	0	25	58	31	648	23.1429	0	0	0	0	GAGGGATAGAGCGTTTGAAACACTGGGATC	-5	deletion
	C	66	23	0	0	46	71	31	24	26	0	0	23	0	73	0	0	83	49	0	91	48	58	0	25	0	101	54	49	941	33.6071	0	0	0	0	GAGGGATAGAGCGTTTGAAACGGTGGGATC	-5	deletion
	A	0	0	0	0	0	0	0	0	0	0	0	0	0	0	37	0	0	25	0	28	0	0	0	49	0	0	25	0	164	5.85714	0	0	0	0	GAGGGATAGAGCGTTTGAACGGTGGGATT	-6	deletion
	B	0	0	0	0	0	0	0	0	0	0	0	0	0	0	21	0	0	0	0	22	0	0	0	0	0	0	0	0	43	1.53571	0	0	0	0	GAGGGATAGAGCGTTTGAACGGGGGGATT	-6	deletion
	C	0	0	0	0	40	0	0	0	0	0	0	0	0	0	0	0	0	0	0	0	0	23	0	0	0	0	0	0	63	2.25	0	0	0	0	GAGGGATAGAGCGTTTGAAACACTGGATC	-6	deletion
	C	0	0	0	0	0	0	0	0	0	0	0	0	0	0	0	0	0	0	0	21	0	0	0	0	0	0	0	0	21	0.75	0	0	0	0	GAGGGATAGAGCGTTTGAACGGTGGGATC	-6	deletion
	A	0	0	0	0	0	0	0	0	0	0	0	0	0	0	0	0	0	0	0	0	0	0	0	0	0	0	21	0	21	0.75	0	0	0	0	GAGGGATAGAGCGTTTGAAGGTGGGATT	-7	deletion
	A	41	0	0	0	0	0	0	0	0	0	0	0	0	0	0	0	0	0	0	0	0	0	0	0	0	0	0	0	41	1.46429	0	0	0	0	GAGGGATAGAGCGTTTGACGGTGGGATT	-7	deletion
	A	0	0	0	0	0	8	0	0	0	0	0	0	0	6	0	0	0	11	0	4	0	0	4	0	0	0	8	0	41	1.46429	0	0	0	0	GAGGGATAGAGCGTTTGAAACACTGATT	-7	deletion, unclear size
	B	0	0	0	0	0	0	0	0	0	0	0	0	0	21	0	0	0	0	0	0	0	0	0	33	0	0	25	0	79	2.82143	0	0	0	0	GAGGGATAGAGCGTTTGACGGGGGGATT	-7	deletion
	B	0	0	0	0	0	16	0	0	0	0	0	0	0	31	28	0	0	10	0	17	0	0	17	0	0	0	13	0	132	4.71429	0	0	0	0	GAGGGATAGAGCGTTTGAAACACTGATT	-7	deletion, unclear size
	B	0	0	0	0	0	0	21	0	0	0	0	0	0	0	0	0	0	0	0	0	0	0	0	0	0	0	39	0	60	2.14286	0	0	0	0	GAGGGATAGAGCGTTTGAAGGGGGGATT	-7	deletion
	C	0	0	0	0	23	0	0	0	0	0	0	0	0	0	0	0	0	0	0	0	0	0	0	0	0	0	0	0	23	0.821429	0	0	0	0	GAGGGATAGAGCGTTTGACGGTGGGATC	-7	deletion
	B	0	0	0	0	0	0	0	0	0	0	0	0	0	0	0	0	0	35	0	0	0	0	0	0	0	0	0	0	35	1.25	0	0	0	0	GAGGGATAGAGCGTTTGCGGGGGGATT	-8	deletion
	B	0	0	0	0	0	0	0	0	0	0	0	0	0	0	31	0	0	0	0	0	0	0	0	0	0	0	0	0	31	1.10714	0	0	0	0	GAGGGATAGAGCGTTTGAAACACTGT	-9	deletion, unclear size
	B	24	0	0	0	0	0	0	0	0	0	0	0	0	0	0	0	0	0	0	0	0	0	0	0	0	0	0	0	24	0.857143	0	0	0	0	GAGGGATAGAGCGTTTGGGGGGGATT	-9	deletion
	A	0	0	0	0	0	0	0	0	0	0	0	0	0	0	59	0	0	0	0	0	0	0	0	0	0	0	0	0	59	2.10714	0	0	0	0	GAGGGATAGAGCGTTTGGTGGGATT	-10	deletion
	A	31	0	0	0	0	0	0	0	0	0	0	0	0	0	0	0	0	0	0	0	0	0	0	0	0	0	0	0	31	1.10714	0	0	0	0	GAGGGATAGAGCGTTCGGTGGGATT	-10	deletion
	C	0	0	0	0	0	0	0	0	0	0	0	0	0	0	0	0	0	0	0	0	0	21	0	0	0	0	0	0	21	0.75	0	0	0	0	GAGGGATAGAGCGTTCGGTGGGATC	-10	deletion
	B	0	0	0	0	0	0	0	0	0	0	0	0	0	27	0	0	0	0	0	0	0	0	0	0	0	0	0	0	27	0.964286	0	0	0	0	GAGGGATAGAGCGTTTGGGGGATT	-11	deletion
	C	0	0	0	0	0	0	0	0	0	0	0	0	0	0	0	0	0	3	0	2	0	0	0	0	0	0	7	0	12	0.428571	0	0	0	0	GAGGGATAGAGCGTTTGAAACACT	-11	unclear deletion
	B	36	0	0	0	0	0	0	0	0	0	0	0	0	0	0	0	0	0	0	0	0	0	0	0	0	0	0	0	36	1.28571	0	0	0	0	CCAACTGTGTCATCAAGCCATTGGTAGTCGCTGAATGCGTGGTGACCGCATTCGTGAGCTATGACCCAGACACCGGTTAGGACACAGCCTTGACAGGCCCAGTAGAGAGGCCAAGCCAAGTAAGAGAGAGGCTGAGGGAGGAGAGAGAAGTAATTGGTGGCGACGTAGTAGAAGCAGGAGGCAACAATGATGTCAGTGATAAGGTAGGAGAAAGAGCGAGGGATAGAGCGTTTGAACGGCGGTTTCTTCAGTTCTCCAAGCGTGAACGGCGGTTTCTCGCAGGGCACACGCTTTATGGCATCGGTTTCAGATTTCTTGGAAGAAGAAGAAGAAGGAACTGGCA	-12	12 deletion, 6 substitution
	A	53	30	0	0	26	54	0	0	0	0	0	24	0	28	50	23	41	68	27	36	77	44	0	34	22	0	51	25	713	25.4643	0	0	0	0	GAGGGATAGAGCGGTGGGATT	-14	deletion
	B	0	28	64	0	24	37	0	25	42	0	0	35	0	91	76	37	0	48	0	87	0	39	22	50	0	0	0	27	732	26.1429	0	0	0	0	GAGGGATAGAGCGGGGGGATT	-14	deletion
	C	0	27	0	39	44	25	27	0	0	0	26	0	39	81	0	30	42	70	0	51	0	0	0	0	0	23	29	37	590	21.0714	0	0	0	0	GAGGGATAGAGCGGTGGGATC	-14	deletion
	B	0	0	0	0	0	0	0	0	0	0	0	0	0	0	28	0	0	0	0	0	0	0	0	0	0	0	0	0	28	1	0	0	0	0	GAGGGATAGAGCGGGGGATT	-15	deletion
	C	25	0	0	0	0	0	0	0	0	0	0	0	0	0	0	0	0	0	0	0	0	0	0	0	0	0	0	22	47	1.67857	0	0	0	0	GAGGGATAAGCGGTGGGATC	-15	deletion
	C	0	0	0	0	0	0	0	0	0	0	0	0	0	0	0	0	26	0	0	0	0	0	0	0	0	0	0	0	26	0.928571	0	0	0	0	GAGGGATAGAGCGTGGGATC	-15	deletion
	B	0	0	0	0	0	22	0	0	0	0	0	0	0	0	0	0	0	0	0	0	0	0	0	0	0	0	0	0	22	0.785714	0	0	0	0	CCAACTGTGTCATCAAGCCATTGGTAGTCGCTGAATGCGTGGTGACCGCATTCGTGAGCTATGACCCAGACACCGGTTAGGACACAGCCTTGACAGGCCCAGTAGAGAGGCCAAGCCAAGTAAGAGAGAGGCTGAGGGAGGAGAGAGAAGTAATTGGTGGCGACGTAGTAGAAGCAGGAGGCAACAATGATGTCAGTGATAAGGTAGGAGAAAGAGCGAGGGATAGAGCGTTCTTCAGTTCTCCAAGCGTGAACGGCGGTTTCTCGCAGGGCACACGCTTTATGGCATCGGTTTCAGATTTCTTGGAAGAAGAAGAAGAAGGAACTGGCA	-25	deletion
	B	0	0	0	0	0	0	0	0	0	0	0	0	0	54	0	0	0	0	0	0	0	0	0	0	0	0	0	0	54	1.92857	0	0	0	0	CCAACTGTGTCATCAAGCCATTGGTAGTCGCTGAATGCGTGGTGACCGCATTCGTGAGCTATGACCCAGACACCGGTTAGGACACAGCCTTGACAGGCCCAGTAGAGAGGCCAAGCCAAGTAAGAGAGAGGCTGAGGGAGGAGAGAGAAGTAATTGGTGGCGACGTAGTAGAAGCAGGAGGCAACAATGATGTCAGTGATAAGGGGGGATTGCTTTCTTCAGTTCTCCAAGCGTGAACGGCGGTTTCTCGCAGGGCACACGCTTTATGGCATCGGTTTCAGATTTCTTGGAAGAAGAAGAAGAAGGAACTGGCA	-45	deletion
	B	0	0	0	0	0	0	0	0	0	0	0	0	0	0	0	0	0	0	0	0	0	0	0	0	0	0	26	0	26	0.928571	0	0	0	0	CCAACTGTGTCATCAAGCCATTGGTAGTCGCTGAATGCGTGGTGACCGCATTCGTGAGCTATGACCCAGACACCGGTTAGGACACAGCCTTGACAGGCCCAGTAGAGAGGCCAAGCCAAGTAAGAGAGAGGCTGAGGGAGGAGAGAGAAGTAATTGGTGGCGACGTAGTAGAAGCAGGAGGCAACAATGATGTCAGTTCTCCAAGCGTGAACGGCGGTTTCTCGCAGGGCACACGCTTTATGGCATCGGTTTCAGATTTCTTGGAAGAAGAAGAAGAAGGAACTGGCA	-67	deletion
	C	35	0	0	0	0	0	0	0	0	0	0	0	0	0	0	0	0	0	0	0	0	0	0	0	0	0	0	0	35	1.25	0	0	0	0	CCAACTGTGTCATCAAGCCATTGGTAGTCGCTGAATGCGTGGTGACCGCATTCGTGGGCTATGACCCAGACACCGGTTAGGACACAGCCTTGACAAGCCCAATAGAGGGGCCAAGCCAAGTAAGAGAGAGGCTGAGGGAGGAGAGAGAAGTAATCGGTGGGATCGCTTTCTTCAATTCTCCCAGTGTGAACGGCGGTTTCTCGCAAGGCACACGCTTTATGGCATCGGTTTCTGATTTCTTGGAAGAAGAAGAAGGAACCGGCA	-84	deletion
	C	0	0	0	0	0	0	0	0	0	0	0	0	0	0	0	0	0	0	0	0	0	0	0	0	0	0	25	0	25	0.892857	0	0	0	0	CCAACTGTGTCATCAAGCCATTGGTAGTCGCTGAATGCGTGGTGACCGCATTCGTGGGCTATGACCCAGACACCGGTTAGGACACAGCCTTGACAAGCCCAATAGAGGGGCCAAGCCAAGTAAGAGAGAGGCTGAGGGAGGAGAGAGAACGGCGGTTTCTTCAATTCTCCCAGTGTGAACGGCGGTCACTCGCAAGGCACACGCTTTATGGCATCGGTTTCTGATTTCTTGGAAGAAGAAGAAGGAACCGGCA	-95	95 deletion, 6 substitution
	A	0	0	0	0	23	0	0	0	0	0	0	0	0	0	0	0	0	0	0	0	0	0	0	0	0	0	0	0	23	0.821429	0	0	0	0	CCGACTGTGTCATCGAGCCACTGGTAGTCGCTGAATGCGTGGTGACCGCATTCGTGGGCTATGACCCAGACACCGGTTAGGACACAGCCTTGACAAGCCCAATAGAGGGGCCAAGCCAGCGTGAACGGTGGGATTGCTTTCTTCAGATCTCCCAGCGTGAACGGTGGTTTCTCGCAGGGCACACGCTTTATGGCATCGGTTTCAGATTTCTTGGAAGAAGAAGAAGGAACTGGCA	-105	~deletion
Sum >3 bp del		392	257	176	60	389	478	170	105	198	104	106	212	108	687	492	147	393	549	27	681	236	328	145	290	104	206	494	276	7810		0	0	0
	% >3 bp del in all dels																													12.1334				0
																													Sum Mutant Deletions	64368			Sum WT Deletions	42
