# Supplementary material for: Significant enhancement of fatty acid composition in seeds of the allohexaploid, Camelina sativa, using CRISPR/Cas9 gene editing
Source: Plant Biotechnol J. 2017 Jan 12;15(5):648–57. doi: 10.1111/pbi.12663 (PMC5399004; doi:10.1111/pbi.12663)
Supplement: Supplementary file 6 — Data Set S5 Fatty acid composition of seeds from wild‐type Arabidopsis and Camelina and from transgenic plants expressing CRISPR/Cas9. [file PBI-15-648-s001.xlsx]

## Sheet: Sheet1
		Seed fatty acid profiles
1. For transgenic plants, only seeds with an oleic acid content (wt% of total fatty acids)
over 30% are listed
2. Fatty acid composition of Arabidopsis seeds were obtained with pools of seeds from
a single plant
3. Individual seeds were analyzed to obtain fatty acid composition for Camelina.
4. In cases in which more than one Camelina seed was analyzed per plant,
only the value for the best performing seed was used in preparing the summary
statement immediately below.
	Summary of seed oleic acid levels
	(wt% of the total fatty acids)
	Arabidopsis (# of plants)				Camelina (# of plants)
		30-40%	14			30-40%	30
		40-50%	13			40-50%	7
		50-60%	38			50-60%	3
		Total	65			Total	40
Fatty acid profiles of wild type Arabidopsis seeds
			Relative content (wt% of the total fatty acids)
	Fatty Acids	16:0	18:0	18:1	18:2	18:3	20:1	22:1
	Wild type	7.11232	2.90992	16.2255	26.7462	18.6692	21.0184	1.58348
	SD	± 0.2	± 0.1	± 1.6	± 1.7	± 0.5	± 2.1	± 0.4
Fatty acid profiles of transgenic Arabidopsis seeds
	AtFAD2 R2 Target BbvCI
	T3 Seeds		Relative content (wt% of the total fatty acids)
	Fatty Acids	16:0	18:0	18:1	18:2	18:3	20:1	22:1
	T1-5-1	6.643	2.468	34.356	10.504	11.742	15.915	5.741
	T1-5-3	6.689	2.447	39.831	11.824	11.997	16.419	2.127
	T1-25-3	4.884	2.155	43.442	4.263	7.075	15.917	5.783
	T1-25-4	4.901	2.644	47.162	3.688	7.995	20.577	5.053
	T1-32-3	5.532	2.351	42.467	7.481	8.431	17.14	6.474
	T1-33-1	5.655	2.341	44.121	5.967	9.15	18.067	4.31
	T1-33-2	5.917	2.239	32.95	12.365	12.316	17.656	3.356
	T4 Seeds		Relative content (wt% of the total fatty acids)
	Fatty Acids	16:0	18:0	18:1	18:2	18:3	20:1	22:1
	T1-5-1-1	4.70542	2.2954	39.5559	4.92598	7.23763	15.8253	2.35932
	T1-5-1-2	3.29268	1.43241	35.6128	3.71218	2.61937	23.8631	2.63074
	T1-5-1-3	4.03676	1.74796	35.2917	3.70211	4.77877	23.8776	2.2265
	T1-5-1-4	4.69383	2.00537	36.7598	6.44239	6.10907	24.0371	2.33885
	T1-5-1-5	5.72165	2.06088	39.8691	3.79784	5.73206	23.8203	2.25514
	T1-5-1-6	6.43067	1.73767	33.1703	8.59726	8.10848	23.2939	2.07491
	T1-5-3 -1	5.70229	1.79778	39.1213	4.10932	5.87697	23.1589	1.9842
	T1-5-3 -4	5.5538	1.70236	38.5656	4.67502	6.45377	23.9773	1.7819
	T1-5-3 -5	5.65536	1.82784	41.7363	4.24774	6.46336	22.5802	1.56389
	T1-5-3 -6	5.21256	1.70297	46.5447	3.03592	4.13851	22.8486	1.09593
	T1-7-3-1	5.51714	3.19758	56.4132	3.30185	6.25564	22.2101	1.16019
	T1-7-3-2	5.4334	3.2608	55.3694	3.64073	6.62199	22.4968	1.17499
	T1-7-3-3	6.18757	3.19314	48.2278	6.42481	9.07181	23.7897	1.43018
	T1-7-3-4	5.99387	3.09279	48.2095	6.66657	9.19657	23.3808	1.42439
	T1-7-3-5	5.41683	3.17949	55.6957	3.28326	6.9287	22.3728	1.17452
	T1-7-3-6	5.49801	3.0663	54.5093	3.47035	7.17115	22.5523	1.20262
	T1-7-4-1	5.28055	3.37953	55.797	3.4955	6.31349	22.514	1.15206
	T1-7-4-2	5.95421	3.265	49.2922	6.95597	8.76153	22.4157	1.26711
	T1-7-4-3	6.17632	3.36129	49.662	5.6558	8.5716	23.452	1.41186
	T1-7-4-4	5.57249	3.15556	52.301	4.42725	8.03366	23.2112	1.3169
	T1-7-4-5	5.67297	3.12052	53.0309	4.19037	7.50992	22.887	1.2743
	T1-7-4-6	5.52223	3.0138	53.9739	3.75336	7.24996	22.7015	1.24026
	T1-7-5-1	5.4108	3.37383	55.6175	3.01834	6.30396	22.2568	1.0951
	T1-7-5-2	5.60558	3.23802	54.467	3.37748	6.99116	22.3177	1.14062
	T1-7-5-3	5.52247	2.95914	53.3844	3.73505	7.45622	22.9468	1.27398
	T1-7-5-4	5.58929	3.13552	53.1943	3.75317	7.32976	22.9718	1.42057
	T1-7-5-5	5.47011	3.10385	53.928	3.49971	7.22942	22.7037	1.25365
	T1-7-5-6	5.54467	3.25589	53.6972	3.59869	7.03988	23.0111	1.23943
	T1-25-3-1	4.75188	2.99736	57.3315	2.3394	5.53784	23.223	1.21587
	T1-25-3-2	5.12796	3.20732	58.9053	2.41034	5.40816	21.0851	0.982602
	T1-25-3-3	5.47618	2.79263	55.5087	4.30201	5.99373	22.1312	1.33058
	T1-25-3-4	5.17448	2.88508	58.1142	3.9653	5.24995	21.7365	1.13971
	T1-25-3-5	5.23716	2.83197	56.6144	3.22986	5.9794	22.268	1.15988
	T1-25-4-1	5.53241	2.99297	56.1079	3.44826	6.58957	21.8725	1.11542
	T1-25-4-3	5.04616	3.00013	57.9477	2.37665	5.62117	22.0761	1.13506
	T1-25-4-4	5.12856	2.99727	57.6575	2.61662	5.64666	22.0215	1.13697
	T1-25-4-5	5.19028	2.55904	57.6157	3.05008	5.43825	22.2732	1.1911
	T1-25-4-6	5.05533	2.56708	59.7864	2.27898	4.38986	22.3159	1.16316
	T1-32-3-1	5.89847	2.73871	53.1056	5.47376	7.84982	21.6373	1.13408
	T1-32-3-2	5.77736	2.77107	52.8624	5.38873	7.42955	22.6914	1.292
	T1-32-3-3	5.75754	2.72463	52.1214	5.37504	7.69257	22.684	1.28678
	T1-32-3-4	5.80643	2.76111	52.2459	6.09126	7.85318	22.2124	1.28091
	T1-32-3-5	5.53487	2.91557	55.819	5.56441	6.97077	20.825	1.02286
	T1-33-1-1	5.51566	2.59485	53.9181	4.84429	7.2857	22.4552	1.20071
	T1-33-1-2	5.51129	2.78882	53.8105	4.28258	7.0053	22.7406	1.25746
	T1-33-1-3	5.51741	2.5221	53.7736	4.81593	6.75225	23.0461	1.29595
	T1-33-1-4	5.70246	2.67466	52.1269	6.36449	7.51105	21.8803	1.17813
	T1-33-1-5	5.67061	2.58049	53.5136	5.80561	6.96099	21.9661	1.17956
	T1-33-1-6	5.35481	2.48196	57.1289	3.60783	5.69811	22.2655	1.15746
	T1-33-2-1	5.30782	2.63118	46.8087	9.63412	8.51825	23.9153	1.49143
	T1-33-2-2	5.91826	3.19896	49.4645	7.64153	7.9559	22.526	1.34857
	T1-33-2-3	6.05721	2.81468	48.7363	8.05574	8.46823	22.6985	1.34295
	T1-33-2-4	6.05597	2.94125	51.4924	6.84742	8.12342	21.9028	1.17581
	T1-33-2-5	6.21773	2.9813	50.7243	7.12568	8.19525	22.1023	1.26438
	T1-33-2-6	5.94222	2.86996	50.6328	7.82042	8.09018	21.998	1.22136
	AtFAD2 F1 Target AvaI
	T4 Seeds		Relative content (wt% of the total fatty acids)
	Fatty Acids	16:0	18:0	18:1	18:2	18:3	20:1	22:1
	T1-12-1-1	4.63473	1.56657	30.3895	8.35615	8.30336	26.1242	1.36045
	T1-12-7 -2	5.41277	n/d	33.2141	13.2628	10.918	26.1163	1.31234
	T1-15-1-2	5.7316	n/d	34.5405	12.2426	12.5743	26.3758	1.39489
Fatty acid profiles of wild type Camelina seeds
			Relative content (wt% of the total fatty acids)
	Fatty Acids	16:0	18:0	18:1	18:2	18:3	20:1	22:1
	Wild type	6.39832	3.21038	15.9141	16.3116	34.9882	13.6668	3.72778
	SD	± 0.3	± 0.3	± 1.8	± 2.4	± 2.6	± 1.0	± 0.4
Fatty acid profiles of transgenic Camelina seeds
	CsFAD2 F1 target AvaI
	T4 Seeds		Relative content (wt% of the total fatty acids)
	Fatty Acids	16:0	18:0	18:1	18:2	18:3	20:1	22:1
	T1-2-1-1	7.22076	4.4103	44.3456	8.87647	18.2905	20.1889	2.61483
	"	6.78066	3.6462	34.4316	9.65131	24.8422	15.8115	2.90716
	T1-2-1-3	6.2877	2.67656	30.469	8.73781	29.909	15.517	2.79934
	"	6.51994	3.48882	30.6131	10.363	28.389	14.8126	3.22526
	T1-2-1-5	5.89465	4.35193	40.1071	7.08167	20.9493	15.3746	1.96633
	"	5.25336	3.76542	51.9787	3.49403	14.3166	16.6123	2.64143
	T1-2-2-4	6.70395	3.67063	32.5911	9.52786	26.4414	15.3699	3.29829
	T1-19-2-2	6.61344	4.50773	31.0262	12.6098	22.6854	15.4495	3.05097
	T1-19-2-6	5.61365	3.82109	37.5789	6.71972	22.0108	16.8232	3.38899
	CsFAD2 R1 target BtsI
	T3 Seeds		Relative content (wt% of the total fatty acids)
	Fatty Acids	16:0	18:0	18:1	18:2	18:3	20:1	22:1
	T1-1-3	5.803	2.969	30.228	8.93	27.434	16.265	3.061
	T1-1-4	5.82782	2.71698	31.3781	8.50117	28.5157	17.0579	2.93489
	T1-4-2	5.47679	2.99693	36.4759	8.07099	22.9519	17.7436	2.90235
	"	5.92634	2.76947	31.737	8.57071	27.2402	17.2785	3.22458
	T1-5-2	3.49	1.598	35.741	2.444	13.387	11.017	5.085
	"	5.741	2.627	36.231	6.977	22.938	16.192	2.514
	"	6.701	5.907	32.227	8.887	20.938	13.379	2.248
	"	5.852	3.246	31.728	8.21	26.299	16.201	n/d
	T4 Seeds		Relative content (wt% of the total fatty acids)
	Fatty Acids	16:0	18:0	18:1	18:2	18:3	20:1	22:1
	T1-1-1-3	6.1881	4.07341	39.4626	8.45086	19.4533	17.4038	2.86806
	"	7.00445	3.64929	30.6847	11.973	24.5467	15.9244	4.01053
	"	6.23384	3.29748	30.9599	11.255	26.5957	16.2684	2.50233
	T1-1-1-5	6.3178	4.95246	31.3694	14.9296	18.5046	16.7163	3.27542
	"	5.88428	3.81966	31.7163	13.0284	22.7225	16.4759	3.01941
	T1-1-1-6	6.23562	2.96401	34.843	9.13113	24.1562	17.7872	2.78266
	"	6.48365	3.20038	35.698	10.5307	26.2892	17.7981	n/d
	"	6.36727	4.01524	33.5206	10.0628	23.7071	17.0485	2.96315
	T1-1-2-4	6.0577	3.31669	35.6564	9.23981	23.6247	16.6799	2.68165
	"	5.47544	2.51726	34.2282	9.18747	25.6335	17.7599	2.58685
	"	6.20084	2.92322	35.3897	7.54954	27.2518	16.1457	2.31742
	T1-1-3-2	6.04247	3.94986	33.1678	9.97421	23.1918	17.6093	3.06167
	"	5.57739	4.5125	43.1524	7.21749	17.1145	17.4769	2.72706
	T1-1-3-3	6.42135	3.87291	30.8851	12.5573	23.266	16.5509	3.25136
	"	6.42265	3.37578	30.4648	11.5999	27.0556	16.2861	2.55914
	"	5.87185	2.85508	33.7573	8.64612	26.5761	16.9315	2.77189
	T1-1-4-1	5.89988	3.70111	45.186	6.6565	18.5638	1.77417	1.85156
	"	6.64337	3.30879	32.7028	10.647	26.6037	14.7661	2.28771
	T1-1-4-2	6.63865	3.39851	31.8769	11.0284	27.2798	14.9358	2.18548
	"	8.17242	2.99843	31.677	9.87106	26.8152	15.0179	2.28462
	T1-1-4-5	7.52516	4.3883	34.964	14.8105	21.2137	15.006	n/d
	"	7.20195	4.02547	30.8431	15.3209	21.2588	15.5258	3.46286
	T1-1-4-6	6.27528	4.0256	34.7341	9.97359	23.0447	16.7512	2.94937
	"	5.72863	3.94788	41.1058	7.06762	20.2952	17.3643	2.59305
	T1-3-1-1	6.11139	3.13476	35.5566	8.03191	27.1282	15.2177	2.38147
	"	5.73629	3.00149	35.2652	7.72682	27.8676	15.2133	2.48381
	T1-3-1-2	6.18375	4.03561	34.0245	7.04767	25.9024	15.6053	3.0825
	"	5.9239	3.07251	32.3837	8.10973	28.1174	16.3864	3.23021
	T1-3-2-2	5.56754	3.43685	38.4841	6.78815	22.6121	16.7774	2.74381
	"	5.90977	3.33654	34.4625	7.79214	26.9642	16.5801	2.63123
	T1-3-2-3	5.60623	2.83745	42.2098	5.93097	23.7604	15.5334	2.06189
	"	5.49854	3.18481	42.9265	5.46063	23.4798	15.278	1.84926
	"	7.38702	2.88038	52.3067	10.1415	12.4968	12.0401	1.0392
	T1-3-2-4	7.91906	4.69606	34.2742	11.9549	20.4659	13.0123	3.23923
	"	6.34712	3.15587	46.2479	5.11411	17.9178	17.057	2.69467
	T1-4-1-1	6.0789	3.83295	33.4871	9.41277	23.6684	16.439	2.87942
	"	5.41971	3.95372	43.167	5.16131	18.3678	17.5539	2.4626
	T1-4-2-1	6.23828	3.47932	34.9233	8.84777	24.8384	15.7166	2.52778
	"	5.50639	3.67042	38.1092	8.15522	20.4265	16.5145	2.80921
	"	6.2114	3.20793	31.3471	9.99905	27.3151	15.386	2.81489
	T1-4-2-3	5.95745	3.91438	35.6817	9.86856	20.0502	17.1509	3.50013
	"	6.20922	3.60308	35.9823	11.2671	19.8137	15.9809	2.98869
	T1-4-2-4	7.96377	3.38431	30.0411	14.9868	26.0971	12.9197	2.96032
	"	6.64072	2.95106	33.2448	9.79546	27.7049	14.9917	2.29207
	"	7.54635	3.36608	30.6425	11.6276	28.4692	13.4172	2.37943
	T1-4-4-3	5.94804	4.10042	30.2376	11.7102	23.2023	16.4851	3.44297
	"	8.20656	5.10027	31.5045	13.0605	23.5083	12.2561	3.42926
	T1-4-4-4	6.18811	3.42698	38.3078	9.3663	23.0847	14.4736	2.36289
	"	6.4258	3.29695	39.0115	11.2708	21.2323	14.187	2.24403
	T1-4-4-5	6.40946	3.42842	31.6302	11.6662	27.3012	14.3533	2.49349
	"	6.77524	3.45749	32.005	12.7798	26.2761	13.855	2.27969
	T1-5-1-1	5.53817	3.53061	45.4865	5.07751	15.5534	18.0223	2.59219
	"	6.13442	4.75678	39.6502	8.88452	17.084	15.9801	2.76512
	"	5.57174	3.41275	54.73	3.1829	9.39275	19.4359	1.46155
	"	6.10501	3.05603	39.2071	6.62086	21.6019	17.3156	2.72412
	"	5.85069	2.97695	43.7619	5.86765	19.048	17.2501	2.46655
	T1-5-1-2	6.41478	3.54895	34.9664	10.1599	23.538	15.8608	2.70424
	"	6.70012	3.21659	33.1912	10.5063	25.8905	15.2997	2.47779
	T1-5-1-3	5.95481	3.64546	37.5507	8.47267	22.4624	16.0611	2.40318
	"	6.64078	3.83011	35.6954	10.7765	22.9781	14.5443	2.58059
	T1-5-1-4	6.33299	6.65616	41.0809	7.79799	15.3623	15.0767	2.13941
	"	5.85182	4.45838	40.9176	7.93314	17.2098	16.7404	2.7079
	T1-5-1-6	6.63136	3.91818	36.5434	9.38793	21.6057	17.0603	2.85922
	"	7.39971	3.99719	34.0614	13.0776	23.0103	14.3985	2.21043
	T1-5-2-5	6.66615	4.78869	33.3204	11.5393	19.2595	15.7545	3.08735
	"	6.69056	3.84241	38.3548	9.16931	21.4301	15.6148	2.39008
	CsFAD2 R2 target BbvCI
	T4 Seeds		Relative content (wt% of the total fatty acids)
	Fatty Acids	16:0	18:0	18:1	18:2	18:3	20:1	22:1
	T1-5-3-1	6.14657	3.63014	32.1849	9.86054	23.6079	16.7957	3.33157
	T1-5-3-3	6.2367	3.56057	30.4922	11.4807	25.5073	14.9973	3.13897
